# Supplementary material for: Diaqua­bis­(4-carb­oxy-2-ethyl-1H-imidazole-5-carboxyl­ato-κ2 N 3,O 4)zinc N,N-dimethyl­formamide disolvate
Source: Acta Crystallogr Sect E Struct Rep Online. 2011 Apr 13;67(Pt 5):m583. doi: 10.1107/S1600536811012992 (PMC3089267; doi:10.1107/S1600536811012992)
Supplement: Supplementary file 1 [file e-67-0m583-sup1.cif]

##############################################################################
#                                                                            #
# This CIF contains the data in a paper accepted for publication in          #
# Acta Crystallographica Section E. It conforms to the requirements of       #
# Notes for Authors for Acta Crystallographica Section E, and has been       #
# peer reviewed under the auspices of the IUCr Commission on Journals.       #
#                                                                            #
# Full details of the Crystallographic Information File format               #
# are given in the paper "The Crystallographic Information File (CIF):       #
# a New Standard Archive File for Crystallography" by S. R. Hall, F. H.      #
# Allen and I. D. Brown [Acta Cryst. (1991), A47, 655-685].                  #
#                                                                            #
# The current version of the core CIF dictionary is obtainable from          #
# ftp://ftp.iucr.org/pub/cif_core.dic.                                       #
#                                                                            #
# Software is freely available for graphical display of the structure(s)     #
# in this CIF. For information consult the CIF software page                 #
# http://www.iucr.org/resources/cif/software.                                #
#                                                                            #
# This file may be used for bona fide research purposes within the           #
# scientific community so long as proper attribution is given to the journal # 
# article from which it was obtained.                                        #
#                                                                            #
##############################################################################
data_I
_audit_creation_method     SHELXL-97
_chemical_name_systematic
;
Diaquabis(4-carboxy-2-ethyl-1<i>H</i>-imidazole-5-carboxylato-
\k^2^<i>N</i>^3^,<i>O</i>^4^)zinc <i>N</i>,<i>N</i>-dimethylformamide
 disolvate
;
_chemical_name_common     ?
_chemical_formula_moiety     'C14 H18 N4 O10 Zn , 2(C3 H7 N O)'
_chemical_formula_sum     'C20 H32 N6 O12 Zn'
_chemical_formula_iupac     '[Zn (C7 H7 N2 O4)2 (H2 O)2] , 2C3 H7 N O'
_chemical_formula_weight     613.89
_chemical_melting_point     ?
_symmetry_cell_setting     monoclinic
_symmetry_space_group_name_H-M     'P 21/c'
_symmetry_space_group_name_Hall     '-P 2ybc'
loop_
    _symmetry_equiv_pos_as_xyz
    'x, y, z'
    '-x, y+1/2, -z+1/2'
    '-x, -y, -z'
    'x, -y-1/2, z-1/2'
_cell_length_a     7.2817(8)
_cell_length_b     20.660(2)
_cell_length_c     9.3623(9)
_cell_angle_alpha     90.00
_cell_angle_beta     111.846(7)
_cell_angle_gamma     90.00
_cell_volume     1307.3(2)
_cell_formula_units_Z     2
_cell_measurement_reflns_used     5837
_cell_measurement_theta_min     2.82
_cell_measurement_theta_max     27.90
_cell_measurement_temperature     296(2)
_exptl_crystal_description     block
_exptl_crystal_colour     colourless
_exptl_crystal_size_max     0.53
_exptl_crystal_size_mid     0.41
_exptl_crystal_size_min     0.31
_exptl_crystal_density_diffrn     1.560
_exptl_crystal_density_meas     ?
_exptl_crystal_density_method     'not measured'
_exptl_crystal_F_000     640
_exptl_absorpt_coefficient_mu     1.012
_exptl_absorpt_correction_type     multi-scan
_exptl_absorpt_process_details     '(SADABS; Sheldrick, 1996)'
_exptl_absorpt_correction_T_min     0.6160
_exptl_absorpt_correction_T_max     0.7443
_exptl_special_details
;
;
_diffrn_ambient_temperature     296(2)
_diffrn_radiation_type     MoK\a
_diffrn_radiation_wavelength     0.71073
_diffrn_radiation_source     'fine-focus sealed tube'
_diffrn_radiation_monochromator     graphite
_diffrn_measurement_device_type     'Bruker APEXII area-detector diffractometer'
_diffrn_measurement_method     '\f and \w scan'
_diffrn_detector_area_resol_mean     ?
_diffrn_reflns_number     10742
_diffrn_reflns_av_R_equivalents     0.0370
_diffrn_reflns_av_sigmaI/netI     0.0330
_diffrn_reflns_theta_min     2.54
_diffrn_reflns_theta_max     26.20
_diffrn_reflns_theta_full     26.20
_diffrn_measured_fraction_theta_max     0.999
_diffrn_measured_fraction_theta_full     0.999
_diffrn_reflns_limit_h_min     -9
_diffrn_reflns_limit_h_max     8
_diffrn_reflns_limit_k_min     -25
_diffrn_reflns_limit_k_max     25
_diffrn_reflns_limit_l_min     -11
_diffrn_reflns_limit_l_max     11
_diffrn_standards_number     0
_diffrn_standards_interval_count     ?
_diffrn_standards_interval_time     ?
_diffrn_standards_decay_%     ?
_refine_special_details
;
Refinement of <i>F</i>^2^ against ALL reflections. The weighted <i>R</i>-factor
<i>wR</i> and goodness of fit <i>S</i> are based on <i>F</i>^2^, conventional
<i>R</i>-factors <i>R</i> are based on <i>F</i>, with <i>F</i> set to zero for
negative <i>F</i>^2^. The threshold expression of <i>F</i>^2^ >
\s(<i>F</i>^2^) is used only for calculating <i>R</i>-factors(gt) <i>etc</i>.
and is not relevant to the choice of reflections for refinement.
<i>R</i>-factors based on <i>F</i>^2^ are statistically about twice as large
as those based on <i>F</i>, and <i>R</i>- factors based on ALL data will be
even larger.
;
_reflns_number_total     2619
_reflns_number_gt     2083
_reflns_threshold_expression     I>2\s(I)
_refine_ls_structure_factor_coef     Fsqd
_refine_ls_matrix_type     full
_refine_ls_R_factor_all     0.0471
_refine_ls_R_factor_gt     0.0339
_refine_ls_wR_factor_gt     0.0791
_refine_ls_wR_factor_ref     0.0857
_refine_ls_goodness_of_fit_ref     1.017
_refine_ls_restrained_S_all     1.017
_refine_ls_number_reflns     2619
_refine_ls_number_parameters     181
_refine_ls_number_restraints     3
_refine_ls_hydrogen_treatment     constr
_refine_ls_weighting_scheme     calc
_refine_ls_weighting_details
         'calc w=1/[\s^2^(Fo^2^)+(0.0387P)^2^+0.6624P] where P=(Fo^2^+2Fc^2^)/3'
_atom_sites_solution_hydrogens     geom
_atom_sites_solution_primary     direct
_atom_sites_solution_secondary     difmap
_refine_ls_shift/su_max     0.000
_refine_ls_shift/su_mean     0.000
_refine_diff_density_max     0.221
_refine_diff_density_min     -0.357
_refine_ls_extinction_method     none
_refine_ls_extinction_coef     ?
loop_
    _atom_type_symbol
    _atom_type_description
    _atom_type_scat_dispersion_real
    _atom_type_scat_dispersion_imag
    _atom_type_scat_source
    'C' 'C' 0.0033 0.0016
                         'International Tables Vol C Tables 4.2.6.8 and 6.1.1.4'
    'H' 'H' 0.0000 0.0000
                         'International Tables Vol C Tables 4.2.6.8 and 6.1.1.4'
    'N' 'N' 0.0061 0.0033
                         'International Tables Vol C Tables 4.2.6.8 and 6.1.1.4'
    'O' 'O' 0.0106 0.0060
                         'International Tables Vol C Tables 4.2.6.8 and 6.1.1.4'
    'Zn' 'Zn' 0.2839 1.4301
                         'International Tables Vol C Tables 4.2.6.8 and 6.1.1.4'
_computing_data_collection     'APEX2 (Bruker, 2007)'
_computing_cell_refinement     'SAINT (Bruker, 2007)'
_computing_data_reduction     'SAINT (Bruker, 2007)'
_computing_structure_solution     'SHELXTL (Sheldrick, 2008)'
_computing_structure_refinement     'SHELXTL (Sheldrick, 2008)'
_computing_molecular_graphics     'SHELXTL (Sheldrick, 2008)'
_computing_publication_material     'SHELXTL (Sheldrick, 2008)'
loop_
    _atom_site_type_symbol
    _atom_site_label
    _atom_site_fract_x
    _atom_site_fract_y
    _atom_site_fract_z
    _atom_site_U_iso_or_equiv
    _atom_site_adp_type
    _atom_site_calc_flag
    _atom_site_refinement_flags
    _atom_site_occupancy
    _atom_site_symmetry_multiplicity
    _atom_site_disorder_assembly
    _atom_site_disorder_group
    Zn Zn1 1.0000 0.0000 1.0000 0.02973(13) Uani d S 1 2 . .
    O O1 0.6355(3) -0.00930(9) 0.25342(18) 0.0414(4) Uani d . 1 1 . .
    O O1W 1.2808(2) 0.03585(9) 1.00911(17) 0.0383(4) Uani d D 1 1 . .
    H H1W 1.2982 0.0255 0.9272 0.057 Uiso d RD 1 1 . .
    H H2W 1.3729 0.0197 1.0863 0.057 Uiso d RD 1 1 . .
    O O2 0.7948(3) -0.09580(9) 0.38356(18) 0.0424(4) Uani d . 1 1 . .
    O O3 0.9815(3) -0.12960(8) 0.65214(18) 0.0392(4) Uani d . 1 1 . .
    H H3 0.9214 -0.1176 0.5595 0.047 Uiso d R 1 1 . .
    O O4 1.0464(2) -0.08767(8) 0.88405(17) 0.0358(4) Uani d . 1 1 . .
    N N1 0.8675(3) 0.02603(9) 0.77101(19) 0.0263(4) Uani d . 1 1 . .
    N N2 0.7049(3) 0.05738(9) 0.5331(2) 0.0287(4) Uani d . 1 1 . .
    H H2 0.6373 0.0814 0.4565 0.034 Uiso calc R 1 1 . .
    C C1 0.7687(3) 0.07446(11) 0.6824(2) 0.0280(5) Uani d . 1 1 . .
    C C2 0.8660(3) -0.02367(11) 0.6730(2) 0.0247(4) Uani d . 1 1 . .
    C C3 0.7660(3) -0.00476(11) 0.5237(2) 0.0274(5) Uani d . 1 1 . .
    C C4 0.9705(3) -0.08386(11) 0.7418(2) 0.0292(5) Uani d . 1 1 . .
    C C5 0.7267(3) -0.03848(12) 0.3751(2) 0.0326(5) Uani d . 1 1 . .
    C C6 0.7387(4) 0.14021(12) 0.7351(3) 0.0407(6) Uani d . 1 1 . .
    H H6A 0.7823 0.1403 0.8464 0.049 Uiso calc R 1 1 . .
    H H6B 0.5986 0.1504 0.6934 0.049 Uiso calc R 1 1 . .
    C C7 0.8514(5) 0.19225(14) 0.6854(4) 0.0594(8) Uani d . 1 1 . .
    H H7A 0.9895 0.1815 0.7230 0.089 Uiso calc R 1 1 . .
    H H7B 0.8342 0.2333 0.7269 0.089 Uiso calc R 1 1 . .
    H H7C 0.8013 0.1947 0.5751 0.089 Uiso calc R 1 1 . .
    O O5 0.4712(3) 0.14244(10) 0.32830(19) 0.0504(5) Uani d . 1 1 . .
    N N3 0.4143(3) 0.18961(10) 0.0978(2) 0.0412(5) Uani d . 1 1 . .
    C C8 0.5131(4) 0.15203(13) 0.2144(3) 0.0428(6) Uani d . 1 1 . .
    H H8A 0.6239 0.1309 0.2104 0.051 Uiso calc R 1 1 . .
    C C9 0.4683(6) 0.1927(2) -0.0361(4) 0.0754(10) Uani d . 1 1 . .
    H H9A 0.5986 0.1751 -0.0109 0.113 Uiso calc R 1 1 . .
    H H9B 0.4665 0.2369 -0.0679 0.113 Uiso calc R 1 1 . .
    H H9C 0.3755 0.1680 -0.1182 0.113 Uiso calc R 1 1 . .
    C C10 0.2338(5) 0.22132(16) 0.0909(4) 0.0654(9) Uani d . 1 1 . .
    H H10A 0.2220 0.2184 0.1895 0.098 Uiso calc R 1 1 . .
    H H10B 0.1223 0.2005 0.0147 0.098 Uiso calc R 1 1 . .
    H H10C 0.2374 0.2660 0.0640 0.098 Uiso calc R 1 1 . .
loop_
    _atom_site_aniso_label
    _atom_site_aniso_U_11
    _atom_site_aniso_U_22
    _atom_site_aniso_U_33
    _atom_site_aniso_U_12
    _atom_site_aniso_U_13
    _atom_site_aniso_U_23
    Zn1 0.0328(2) 0.0381(2) 0.01527(18) 0.00315(17) 0.00554(15) 0.00143(15)
    O1 0.0407(10) 0.0605(12) 0.0179(8) 0.0054(8) 0.0051(8) 0.0017(8)
    O1W 0.0322(9) 0.0579(12) 0.0227(8) -0.0008(8) 0.0078(7) 0.0013(8)
    O2 0.0510(11) 0.0429(11) 0.0271(9) 0.0046(9) 0.0075(8) -0.0077(7)
    O3 0.0489(10) 0.0363(9) 0.0271(9) 0.0113(8) 0.0079(8) -0.0007(7)
    O4 0.0433(10) 0.0374(9) 0.0211(8) 0.0090(8) 0.0055(7) 0.0040(7)
    N1 0.0285(10) 0.0322(10) 0.0167(9) 0.0036(8) 0.0065(8) 0.0015(7)
    N2 0.0295(10) 0.0336(11) 0.0196(9) 0.0060(8) 0.0053(8) 0.0066(8)
    C1 0.0283(12) 0.0331(12) 0.0218(11) 0.0025(9) 0.0082(10) 0.0026(9)
    C2 0.0250(11) 0.0297(11) 0.0183(10) 0.0009(9) 0.0068(9) 0.0007(8)
    C3 0.0251(11) 0.0359(12) 0.0204(10) -0.0016(10) 0.0075(9) 0.0005(9)
    C4 0.0292(12) 0.0323(12) 0.0252(12) 0.0008(10) 0.0092(10) -0.0001(9)
    C5 0.0278(12) 0.0450(15) 0.0230(12) -0.0046(11) 0.0072(10) -0.0024(10)
    C6 0.0472(15) 0.0407(15) 0.0313(13) 0.0133(12) 0.0114(12) -0.0014(11)
    C7 0.067(2) 0.0383(16) 0.064(2) -0.0033(15) 0.0142(17) -0.0061(14)
    O5 0.0557(12) 0.0593(13) 0.0310(10) 0.0156(10) 0.0101(9) 0.0128(8)
    N3 0.0462(12) 0.0405(12) 0.0304(11) 0.0003(10) 0.0069(10) 0.0045(9)
    C8 0.0419(15) 0.0422(15) 0.0390(15) 0.0083(12) 0.0090(12) 0.0028(12)
    C9 0.091(3) 0.095(3) 0.0440(18) -0.008(2) 0.0296(19) 0.0128(17)
    C10 0.066(2) 0.062(2) 0.0517(18) 0.0231(17) 0.0028(16) 0.0102(15)
_geom_special_details
;
All e.s.d.'s (except the e.s.d. in the dihedral angle between two l.s. planes)
are estimated using the full covariance matrix. The cell e.s.d.'s are taken
into account individually in the estimation of e.s.d.'s in distances, angles
and torsion angles; correlations between e.s.d.'s in cell parameters are only
used when they are defined by crystal symmetry. An approximate (isotropic)
treatment of cell e.s.d.'s is used for estimating e.s.d.'s involving l.s.
planes.
;
loop_
    _geom_bond_atom_site_label_1
    _geom_bond_atom_site_label_2
    _geom_bond_site_symmetry_2
    _geom_bond_distance
    _geom_bond_publ_flag
    Zn1 N1 . 2.0680(17) ?
    Zn1 N1 3_757 2.0680(17) ?
    Zn1 O1W 3_757 2.1464(16) ?
    Zn1 O1W . 2.1464(16) ?
    Zn1 O4 . 2.2013(16) ?
    Zn1 O4 3_757 2.2013(16) ?
    O1 C5 . 1.241(3) ?
    O1W H1W . 0.8501 ?
    O1W H2W . 0.8500 ?
    O2 C5 . 1.275(3) ?
    O3 C4 . 1.286(3) ?
    O3 H3 . 0.8500 ?
    O4 C4 . 1.240(3) ?
    N1 C1 . 1.328(3) ?
    N1 C2 . 1.375(3) ?
    N2 C1 . 1.346(3) ?
    N2 C3 . 1.372(3) ?
    N2 H2 . 0.8600 ?
    C1 C6 . 1.489(3) ?
    C2 C3 . 1.371(3) ?
    C2 C4 . 1.475(3) ?
    C3 C5 . 1.485(3) ?
    C6 C7 . 1.526(4) ?
    C6 H6A . 0.9700 ?
    C6 H6B . 0.9700 ?
    C7 H7A . 0.9600 ?
    C7 H7B . 0.9600 ?
    C7 H7C . 0.9600 ?
    O5 C8 . 1.230(3) ?
    N3 C8 . 1.314(3) ?
    N3 C10 . 1.448(4) ?
    N3 C9 . 1.448(3) ?
    C8 H8A . 0.9300 ?
    C9 H9A . 0.9600 ?
    C9 H9B . 0.9600 ?
    C9 H9C . 0.9600 ?
    C10 H10A . 0.9600 ?
    C10 H10B . 0.9600 ?
    C10 H10C . 0.9600 ?
loop_
    _geom_angle_atom_site_label_1
    _geom_angle_atom_site_label_2
    _geom_angle_atom_site_label_3
    _geom_angle_site_symmetry_1
    _geom_angle_site_symmetry_3
    _geom_angle
    _geom_angle_publ_flag
    N1 Zn1 N1 . 3_757 180.0 ?
    N1 Zn1 O1W . 3_757 88.77(7) ?
    N1 Zn1 O1W 3_757 3_757 91.23(6) ?
    N1 Zn1 O1W . . 91.23(6) ?
    N1 Zn1 O1W 3_757 . 88.77(7) ?
    O1W Zn1 O1W 3_757 . 180.0 ?
    N1 Zn1 O4 . . 78.50(6) ?
    N1 Zn1 O4 3_757 . 101.50(6) ?
    O1W Zn1 O4 3_757 . 90.87(6) ?
    O1W Zn1 O4 . . 89.13(6) ?
    N1 Zn1 O4 . 3_757 101.50(6) ?
    N1 Zn1 O4 3_757 3_757 78.50(6) ?
    O1W Zn1 O4 3_757 3_757 89.13(6) ?
    O1W Zn1 O4 . 3_757 90.87(6) ?
    O4 Zn1 O4 . 3_757 180.0000(10)
                                 ?
    Zn1 O1W H1W . . 109.7 ?
    Zn1 O1W H2W . . 109.7 ?
    H1W O1W H2W . . 109.5 ?
    C4 O3 H3 . . 108.6 ?
    C4 O4 Zn1 . . 112.88(14) ?
    C1 N1 C2 . . 106.13(17) ?
    C1 N1 Zn1 . . 141.17(15) ?
    C2 N1 Zn1 . . 112.51(14) ?
    C1 N2 C3 . . 108.49(18) ?
    C1 N2 H2 . . 125.8 ?
    C3 N2 H2 . . 125.8 ?
    N1 C1 N2 . . 110.41(19) ?
    N1 C1 C6 . . 126.4(2) ?
    N2 C1 C6 . . 123.2(2) ?
    C3 C2 N1 . . 109.71(19) ?
    C3 C2 C4 . . 132.7(2) ?
    N1 C2 C4 . . 117.60(18) ?
    C2 C3 N2 . . 105.25(18) ?
    C2 C3 C5 . . 131.7(2) ?
    N2 C3 C5 . . 123.0(2) ?
    O4 C4 O3 . . 122.9(2) ?
    O4 C4 C2 . . 118.3(2) ?
    O3 C4 C2 . . 118.78(19) ?
    O1 C5 O2 . . 124.8(2) ?
    O1 C5 C3 . . 118.9(2) ?
    O2 C5 C3 . . 116.3(2) ?
    C1 C6 C7 . . 112.3(2) ?
    C1 C6 H6A . . 109.1 ?
    C7 C6 H6A . . 109.1 ?
    C1 C6 H6B . . 109.1 ?
    C7 C6 H6B . . 109.1 ?
    H6A C6 H6B . . 107.9 ?
    C6 C7 H7A . . 109.5 ?
    C6 C7 H7B . . 109.5 ?
    H7A C7 H7B . . 109.5 ?
    C6 C7 H7C . . 109.5 ?
    H7A C7 H7C . . 109.5 ?
    H7B C7 H7C . . 109.5 ?
    C8 N3 C10 . . 120.8(2) ?
    C8 N3 C9 . . 120.2(3) ?
    C10 N3 C9 . . 118.4(2) ?
    O5 C8 N3 . . 125.4(2) ?
    O5 C8 H8A . . 117.3 ?
    N3 C8 H8A . . 117.3 ?
    N3 C9 H9A . . 109.5 ?
    N3 C9 H9B . . 109.5 ?
    H9A C9 H9B . . 109.5 ?
    N3 C9 H9C . . 109.5 ?
    H9A C9 H9C . . 109.5 ?
    H9B C9 H9C . . 109.5 ?
    N3 C10 H10A . . 109.5 ?
    N3 C10 H10B . . 109.5 ?
    H10A C10 H10B . . 109.5 ?
    N3 C10 H10C . . 109.5 ?
    H10A C10 H10C . . 109.5 ?
    H10B C10 H10C . . 109.5 ?
loop_
    _geom_hbond_atom_site_label_D
    _geom_hbond_atom_site_label_H
    _geom_hbond_atom_site_label_A
    _geom_hbond_site_symmetry_A
    _geom_hbond_distance_DH
    _geom_hbond_distance_HA
    _geom_hbond_distance_DA
    _geom_hbond_angle_DHA
    O1W H1W O1 3_756 0.85 1.95 2.798(2) 173
    O1W H2W O1 1_656 0.85 2.06 2.894(2) 168
    O3 H3 O2 . 0.85 1.62 2.473(2) 177
    N2 H2 O5 . 0.86 1.85 2.689(2) 166
data_global
_journal_date_recd_electronic     2011-03-30
_journal_date_accepted     2011-04-07
_journal_name_full     'Acta Crystallographica, Section E'
_journal_year     2011
_journal_volume     67
_journal_issue      5
_journal_page_first     m583
_journal_page_last     m583
_journal_paper_category     QM
_journal_coeditor_code     NK2096
_publ_contact_author_name     'Hao, Cheng-Jun '
_publ_contact_author_address
;
College of Chemistry and Chemical Engineering, Pingdingshan University,
Pingdingshan 467000
People's Republic of China.
;
_publ_contact_author_email     haochengjun2008@163.com
_publ_contact_author_fax     '86 0375 4910032'
_publ_contact_author_phone     '86 0375 4910032'
_publ_section_title
;\
Diaquabis(4-carboxy-2-ethyl-1<i>H</i>-imidazole-5-carboxylato-\
\k^2^<i>N</i>^3^,<i>O</i>^4^)zinc <i>N</i>,<i>N</i>-dimethylformamide
disolvate
;
_publ_section_title_footnote     .
loop_
    _publ_author_name
    _publ_author_footnote
    _publ_author_address
    'Hao, Cheng-Jun' .
;
College of Chemistry and Chemical Engineering, Pingdingshan University,
Pingdingshan 467000
People's Republic of China.
;
    'Xie, Hui ' .
;
College of Chemistry and Chemical Engineering, Pingdingshan University,
Pingdingshan 467000
People's Republic of China.
;
