# Supplementary material for: Diaqua­bis­(4-carb­oxy-2-ethyl-1H-imidazole-5-carboxyl­ato-κ2 N 3,O 4)zinc N,N-dimethyl­formamide disolvate
Source: Acta Crystallogr Sect E Struct Rep Online. 2011 Apr 13;67(Pt 5):m583. doi: 10.1107/S1600536811012992 (PMC3089267; doi:10.1107/S1600536811012992)
Supplement: Supplementary file 2 [file e-67-0m583-Isup2.hkl]

# 
# h,k,l, Fc-squared, Fo-squared, sigma(Fo-squared) and status flag 
# 
data_I
_shelx_title ' 3  P21/c' 
_shelx_refln_list_code          4 
_shelx_F_calc_maximum      167.69 
_exptl_crystal_F_000       640.00 
_reflns_d_resolution_high  0.8049 
 
loop_ 
 _symmetry_equiv_pos_as_xyz 
 'x, y, z' 
 '-x, y+1/2, -z+1/2' 
 '-x, -y, -z' 
 'x, -y-1/2, z-1/2' 
 
_cell_length_a     7.2817 
_cell_length_b    20.6600 
_cell_length_c     9.3623 
_cell_angle_alpha  90.000 
_cell_angle_beta  111.846 
_cell_angle_gamma  90.000 
 
_shelx_F_squared_multiplier     1.000 
 
loop_ 
 _refln_index_h 
 _refln_index_k 
 _refln_index_l 
 _refln_F_squared_calc 
 _refln_F_squared_meas 
 _refln_F_squared_sigma 
 _refln_observed_status 
   1   0   0     3523.70     3309.82     56.14 o 
   2   0   0      198.83      160.89      9.17 o 
   3   0   0     1456.42     1340.10     20.16 o 
   4   0   0     7170.30     6960.98     86.20 o 
   5   0   0      662.32      675.14     17.76 o 
   6   0   0      268.39      317.69     23.91 o 
   7   0   0      533.90      514.77     37.14 o 
   8   0   0      550.00      424.45     41.12 o 
   1   1   0      257.09      292.91      6.05 o 
   2   1   0      710.34      734.28      8.90 o 
   3   1   0      174.58      164.91      6.98 o 
   4   1   0      279.59      298.20      6.62 o 
   5   1   0      192.33      186.85      7.05 o 
   6   1   0       15.12       14.51      5.30 o 
   7   1   0        6.35        0.62      7.64 o 
   8   1   0        0.82        1.85      8.65 o 
   1   2   0    11747.09    10577.12    145.76 o 
   2   2   0      694.31      733.34      9.03 o 
   3   2   0     6902.45     6530.00     64.73 o 
   4   2   0     1022.27     1038.76     13.91 o 
   5   2   0      187.57      186.74      7.60 o 
   6   2   0      291.88      271.04     15.72 o 
   7   2   0      433.89      428.59     25.49 o 
   8   2   0      322.88      259.35     30.36 o 
   1   3   0      131.72      116.68      3.39 o 
   2   3   0      250.16      235.90      7.64 o 
   3   3   0        2.48        0.72      1.72 o 
   4   3   0       35.63       30.89      3.26 o 
   5   3   0       38.47       38.44      4.48 o 
   6   3   0        0.67       -4.43      5.01 o 
   7   3   0       30.27       32.63      9.49 o 
   8   3   0       15.21       16.18     10.65 o 
   0   4   0     2592.54     2478.73     45.43 o 
   1   4   0     1302.67     1317.36     16.53 o 
   2   4   0     2030.22     2103.84     29.06 o 
   3   4   0     1424.94     1387.43     17.69 o 
   4   4   0      102.96      126.15      5.67 o 
   5   4   0      160.91      183.79      9.19 o 
   6   4   0      114.54      114.89     10.84 o 
   7   4   0      433.62      422.23     20.68 o 
   8   4   0      271.86      274.22     65.76 o 
   1   5   0     1665.63     1732.81     19.01 o 
   2   5   0      100.15      113.65      4.87 o 
   3   5   0     1343.31     1341.80     24.11 o 
   4   5   0       14.74       28.76      3.17 o 
   5   5   0        4.09        0.63      3.13 o 
   6   5   0        6.93        1.78      5.42 o 
   7   5   0       50.34       34.86      8.50 o 
   8   5   0       19.18       15.50     10.59 o 
   0   6   0     9750.42     8772.91    147.06 o 
   1   6   0      981.65     1047.65     12.57 o 
   2   6   0     3529.09     3562.12     34.56 o 
   3   6   0      135.59      115.62      6.48 o 
   4   6   0       43.10       38.66      4.12 o 
   5   6   0      122.40      116.12      6.53 o 
   6   6   0      447.82      446.76     21.75 o 
   7   6   0      276.72      303.40     18.56 o 
   8   6   0      385.29      346.81     27.15 o 
   1   7   0      197.23      190.03      4.97 o 
   2   7   0     1844.10     1978.27     32.40 o 
   3   7   0        9.96       14.91      2.27 o 
   4   7   0      169.25      166.22      8.41 o 
   5   7   0      111.20      125.18      7.55 o 
   6   7   0       11.80       17.55      6.28 o 
   7   7   0       42.99       50.88      9.28 o 
   8   7   0       29.60       22.04     11.07 o 
   0   8   0     2125.53     2241.35     44.89 o 
   1   8   0     2527.19     2539.08     28.32 o 
   2   8   0     2376.56     2259.10     24.18 o 
   3   8   0     1390.57     1312.23     16.64 o 
   4   8   0      896.21      910.54     20.95 o 
   5   8   0      744.09      748.71     16.38 o 
   6   8   0      488.46      492.62     19.51 o 
   7   8   0       37.11       30.84      8.77 o 
   1   9   0      687.78      715.22     14.22 o 
   2   9   0        6.45       12.36      3.84 o 
   3   9   0       21.12       36.72      3.61 o 
   4   9   0      463.39      463.22     11.61 o 
   5   9   0       59.67       60.66      6.09 o 
   6   9   0        5.36        1.86      5.93 o 
   7   9   0        0.17       -4.10      6.37 o 
   0  10   0     3167.70     3202.30     62.95 o 
   1  10   0     4720.54     4772.99     55.37 o 
   2  10   0     1493.95     1430.62     19.39 o 
   3  10   0      650.75      626.59     11.89 o 
   4  10   0       13.83       12.93      3.54 o 
   5  10   0     2474.05     2489.83     36.51 o 
   6  10   0      196.28      189.83     14.61 o 
   7  10   0        6.73        6.53      7.51 o 
   1  11   0     2288.48     2356.79     27.94 o 
   2  11   0      380.30      391.71     14.73 o 
   3  11   0      191.79      208.54      7.03 o 
   4  11   0        5.69       11.28      4.43 o 
   5  11   0      195.90      194.67     13.62 o 
   6  11   0        1.12        3.37      6.21 o 
   7  11   0       13.32       -2.85     11.49 o 
   0  12   0      956.32     1006.93     28.56 o 
   1  12   0     1333.51     1416.30     19.37 o 
   2  12   0     1605.35     1615.27     22.07 o 
   3  12   0      540.55      545.68     11.75 o 
   4  12   0      431.98      413.49     12.55 o 
   5  12   0      972.17     1001.28     23.19 o 
   6  12   0      166.09      158.99     13.74 o 
   7  12   0       49.43       29.61     12.86 o 
   1  13   0      853.15      915.40     14.76 o 
   2  13   0      156.37      170.55      8.24 o 
   3  13   0      417.70      440.58     10.94 o 
   4  13   0        3.16        7.30      3.59 o 
   5  13   0       10.71        5.45      4.64 o 
   6  13   0        0.52        4.50      7.16 o 
   7  13   0       15.43       20.40     11.06 o 
   0  14   0     1929.07     1841.83     87.68 o 
   1  14   0      352.51      340.62     10.11 o 
   2  14   0     1054.62     1045.75     19.29 o 
   3  14   0      559.31      523.00     12.23 o 
   4  14   0     1356.47     1336.85     24.38 o 
   5  14   0      435.01      467.69     16.44 o 
   6  14   0      106.33       95.82     14.81 o 
   7  14   0       16.85       25.61     16.82 o 
   1  15   0       39.94       55.59      6.97 o 
   2  15   0        3.08       11.12      5.69 o 
   3  15   0        6.95        7.18      4.40 o 
   4  15   0        1.68       -4.67      4.67 o 
   5  15   0       57.77       58.94      8.01 o 
   6  15   0        2.29        6.60     12.60 o 
   0  16   0      198.51      235.16     23.67 o 
   1  16   0      135.34      147.81     10.21 o 
   2  16   0      575.58      601.38     19.90 o 
   3  16   0      934.49      877.97     36.36 o 
   4  16   0      141.00      152.97     10.85 o 
   5  16   0      392.63      370.55     16.82 o 
   6  16   0       52.08       39.40     11.39 o 
   1  17   0      194.94      207.58     12.46 o 
   2  17   0      152.22      150.10     10.79 o 
   3  17   0      633.36      646.34     39.75 o 
   4  17   0        0.55        6.34      6.65 o 
   5  17   0        0.39       -7.28      7.28 o 
   6  17   0        9.41       -2.39     15.15 o 
   0  18   0      280.55      271.30     20.41 o 
   1  18   0       31.18       35.28      6.95 o 
   2  18   0        5.28        2.15      5.70 o 
   3  18   0      483.91      478.58     20.36 o 
   4  18   0      201.76      206.92     16.03 o 
   5  18   0      120.90      119.22     13.26 o 
   1  19   0        7.65        2.97      5.68 o 
   2  19   0       42.75       49.65      8.21 o 
   3  19   0       32.52       41.98      9.11 o 
   4  19   0        3.75       -2.05      7.82 o 
   5  19   0       18.03       18.58      8.52 o 
   0  20   0      216.15      238.65     20.48 o 
   1  20   0        5.14       -3.17      5.90 o 
   2  20   0      126.96      140.22     23.15 o 
   3  20   0       76.33       70.00     11.50 o 
   4  20   0      261.50      279.03     23.43 o 
   5  20   0       53.70       53.68     11.02 o 
   1  21   0       14.98       19.58      7.18 o 
   2  21   0       10.52       14.74      7.96 o 
   3  21   0       20.94       24.66      9.53 o 
   4  21   0       11.18       19.82     11.79 o 
   0  22   0      552.32      496.52     26.89 o 
   1  22   0      177.79      183.35     14.04 o 
   2  22   0      130.70      129.75     14.01 o 
   3  22   0      375.70      404.40     23.66 o 
   4  22   0      368.59      364.81     28.10 o 
   1  23   0        6.39       -6.85      6.85 o 
   2  23   0        1.00       -5.41      8.53 o 
   3  23   0       19.20       15.61      9.98 o 
   0  24   0       34.92       39.82     19.51 o 
   1  24   0      293.11      319.36     21.45 o 
   2  24   0      130.42      163.59     16.75 o 
   1  25   0       18.09       13.57      9.64 o 
  -8   1   1      135.60      127.71     16.62 o 
  -7   1   1      204.55      240.05     13.41 o 
  -6   1   1       39.80       39.48      6.17 o 
  -5   1   1      690.87      714.32     11.27 o 
  -4   1   1      137.78      119.81      5.39 o 
  -3   1   1     4010.53     3982.82     38.70 o 
  -2   1   1    23406.66    20700.86    502.15 o 
  -1   1   1     5465.31     5034.20     63.43 o 
   0   1   1      145.53      141.80      5.97 o 
   1   1   1       88.93      118.05      4.74 o 
   2   1   1     1198.83     1114.60     17.05 o 
   3   1   1     2187.29     2158.40     24.27 o 
   4   1   1      843.44      802.10     14.00 o 
   5   1   1      237.61      242.55     11.54 o 
   6   1   1      893.55      919.06     33.60 o 
   7   1   1      265.70      276.85     29.72 o 
   8   1   1        6.23       -5.16      8.83 o 
  -8   2   1        9.83       14.88      9.28 o 
  -7   2   1       33.14       21.43      7.36 o 
  -6   2   1      568.94      594.93     16.87 o 
  -5   2   1       30.36       28.30      3.86 o 
  -4   2   1      269.43      274.81      7.25 o 
  -3   2   1     1209.98     1175.65     14.34 o 
  -2   2   1    28120.95    23633.16    411.46 o 
  -1   2   1      451.13      400.48      6.49 o 
   0   2   1      711.96      714.15     14.07 o 
   1   2   1      248.60      219.87      6.62 o 
   2   2   1     5621.31     5609.06     68.48 o 
   3   2   1       12.25        7.94      1.78 o 
   4   2   1      190.08      185.16      8.06 o 
   5   2   1       21.52       19.28      5.75 o 
   6   2   1        2.41        0.14      6.21 o 
   7   2   1       28.76       15.73     14.59 o 
   8   2   1        0.75       13.62     10.56 o 
  -8   3   1       48.13       34.79     11.33 o 
  -7   3   1      272.60      297.58     17.93 o 
  -6   3   1      348.14      356.83     13.38 o 
  -5   3   1      115.78      125.01      5.77 o 
  -4   3   1      985.21      962.64     14.81 o 
  -3   3   1     2940.82     2828.76     28.99 o 
  -2   3   1    11676.28    11441.04    101.54 o 
  -1   3   1     2597.73     2507.08     29.84 o 
   0   3   1      296.08      299.91      4.50 o 
   1   3   1    14440.44    12415.18    377.70 o 
   2   3   1      130.42      111.70      3.54 o 
   3   3   1     2415.00     2370.98     26.65 o 
   4   3   1     1208.90     1178.93     16.46 o 
   5   3   1      900.87      933.60     24.34 o 
   6   3   1     1182.25     1163.81     29.93 o 
   7   3   1      222.90      257.66     33.09 o 
   8   3   1       79.58       85.76     15.34 o 
  -8   4   1       13.41       11.53      7.54 o 
  -7   4   1        7.73        8.01      6.07 o 
  -6   4   1      253.11      261.29     12.84 o 
  -5   4   1       18.18       22.37      3.54 o 
  -4   4   1     1183.87     1214.17     19.28 o 
  -3   4   1     2795.65     2844.71     31.78 o 
  -2   4   1     3638.50     3620.83     46.40 o 
  -1   4   1     5561.57     5489.21     65.64 o 
   0   4   1      855.56      974.39     13.62 o 
   1   4   1     2016.16     1990.18     27.67 o 
   2   4   1        2.75        1.26      1.65 o 
   3   4   1       88.49       97.92      5.68 o 
   4   4   1      162.68      167.05      6.04 o 
   5   4   1        1.64       -2.35      4.85 o 
   6   4   1       15.50       11.95      9.31 o 
   7   4   1       24.29        9.54      8.71 o 
  -8   5   1       93.67      100.43     12.58 o 
  -7   5   1      213.73      239.81     16.11 o 
  -6   5   1      126.68      124.74      9.42 o 
  -5   5   1      448.25      424.22     13.84 o 
  -4   5   1      420.68      399.36      9.09 o 
  -3   5   1     1789.44     1717.81     23.62 o 
  -2   5   1    10190.65    10014.17    106.71 o 
  -1   5   1      978.66      986.90     15.44 o 
   0   5   1    11456.12    10494.09    118.95 o 
   1   5   1      234.86      271.80      7.85 o 
   2   5   1      119.35      192.09      4.93 o 
   3   5   1      670.65      584.70     11.27 o 
   4   5   1     2629.81     2625.62     30.86 o 
   5   5   1     1287.38     1372.05     31.64 o 
   6   5   1      568.09      588.45     20.84 o 
   7   5   1      299.49      323.95     24.51 o 
  -8   6   1       42.98       46.91      9.81 o 
  -7   6   1       55.92       66.59     10.18 o 
  -6   6   1       68.57       61.32      7.15 o 
  -5   6   1       81.50       63.22      5.69 o 
  -4   6   1       65.67       53.51      4.71 o 
  -3   6   1        8.17        8.12      3.46 o 
  -2   6   1      491.01      475.99      8.34 o 
  -1   6   1     4473.72     4491.35     56.22 o 
   0   6   1     3327.32     3429.93     45.18 o 
   1   6   1     2533.18     2636.67     24.45 o 
   2   6   1     2623.35     2800.27     28.24 o 
   3   6   1       23.70       29.77      3.41 o 
   4   6   1       15.18       28.76      3.97 o 
   5   6   1      343.68      362.65     18.55 o 
   6   6   1      112.80      111.89     11.16 o 
   7   6   1        9.95        7.98      8.73 o 
  -8   7   1       89.34       97.15     12.72 o 
  -7   7   1      307.03      325.83     19.20 o 
  -6   7   1      170.15      192.20     22.23 o 
  -5   7   1      584.56      538.35     18.87 o 
  -4   7   1      381.57      376.41     10.34 o 
  -3   7   1     1951.37     1977.77     23.69 o 
  -2   7   1      998.35     1056.56     14.50 o 
  -1   7   1      960.05     1034.21     16.50 o 
   0   7   1      131.64       95.04      7.72 o 
   1   7   1     1749.02     1768.16     17.87 o 
   2   7   1      179.32      215.73      5.88 o 
   3   7   1     1032.09     1072.44     15.47 o 
   4   7   1      305.78      300.72      9.41 o 
   5   7   1       60.81       47.05      7.68 o 
   6   7   1      860.15      939.36     41.85 o 
   7   7   1      184.89      168.76     22.81 o 
  -8   8   1       19.96       22.13     10.01 o 
  -7   8   1      137.96      136.42     12.97 o 
  -6   8   1        6.15        8.92      6.02 o 
  -5   8   1       39.77       27.34      5.43 o 
  -4   8   1       84.85       80.78      5.22 o 
  -3   8   1     1093.92     1175.41     18.55 o 
  -2   8   1       89.39       87.54      4.33 o 
  -1   8   1     1564.26     1622.70     23.85 o 
   0   8   1      181.27      175.20      6.90 o 
   1   8   1      526.08      548.94      9.42 o 
   2   8   1       42.82       26.72      2.63 o 
   3   8   1     1473.27     1452.02     21.85 o 
   4   8   1      362.52      357.49     10.42 o 
   5   8   1        0.42       -5.48      5.48 o 
   6   8   1      103.12      102.45     12.98 o 
   7   8   1        0.34        2.66      7.53 o 
  -8   9   1       71.98       49.87     10.69 o 
  -7   9   1      272.12      262.09     17.58 o 
  -6   9   1      105.87      104.91      9.03 o 
  -5   9   1      273.26      316.89     10.22 o 
  -4   9   1      692.81      691.91     22.72 o 
  -3   9   1     1466.39     1378.77     19.31 o 
  -2   9   1     2068.83     2088.46     25.30 o 
  -1   9   1      504.90      473.43      9.37 o 
   0   9   1     1271.72     1221.07     23.95 o 
   1   9   1     2077.45     2049.86     23.82 o 
   2   9   1      359.10      372.12      7.71 o 
   3   9   1     1605.03     1647.11     21.71 o 
   4   9   1      610.70      650.86     13.15 o 
   5   9   1       43.43       51.65      8.10 o 
   6   9   1      516.12      529.51     20.88 o 
   7   9   1      179.03      170.57     15.14 o 
  -7  10   1       21.21       18.39      7.67 o 
  -6  10   1        9.07        2.96      4.78 o 
  -5  10   1        4.77        4.81      3.50 o 
  -4  10   1        4.80        5.22      2.90 o 
  -3  10   1       25.02       26.85      3.41 o 
  -2  10   1       50.87       65.19      4.56 o 
  -1  10   1       71.08      120.13      5.16 o 
   0  10   1        2.36       -2.16      2.75 o 
   1  10   1        0.57        5.53      1.81 o 
   2  10   1        3.81        6.92      2.27 o 
   3  10   1      350.33      390.35     10.71 o 
   4  10   1      290.96      294.17     10.35 o 
   5  10   1       58.17       51.88      8.26 o 
   6  10   1       29.56       44.69      8.82 o 
   7  10   1        0.51        2.30      7.44 o 
  -7  11   1      226.08      224.28     16.95 o 
  -6  11   1      238.94      269.04     13.98 o 
  -5  11   1      125.21      118.34      8.14 o 
  -4  11   1      327.18      343.33      9.88 o 
  -3  11   1     1834.90     1822.32     24.48 o 
  -2  11   1     5883.57     5809.07     66.97 o 
  -1  11   1       92.32       79.68      4.66 o 
   0  11   1     1983.86     1853.61     29.72 o 
   1  11   1     2435.20     2437.72     26.68 o 
   2  11   1     4519.73     4505.08     48.70 o 
   3  11   1     1891.96     1918.52     25.68 o 
   4  11   1      461.97      470.07     13.17 o 
   5  11   1      247.72      305.88     17.40 o 
   6  11   1      340.87      359.27     23.72 o 
   7  11   1      299.67      314.76     20.48 o 
  -7  12   1        2.12        1.98      8.84 o 
  -6  12   1       94.57       87.31     11.14 o 
  -5  12   1        7.95        3.26      3.78 o 
  -4  12   1       38.11       36.53      4.56 o 
  -3  12   1       23.50       32.18      3.93 o 
  -2  12   1        2.85       -2.95      2.95 o 
  -1  12   1      557.07      622.20     12.40 o 
   0  12   1      561.83      559.89     14.38 o 
   1  12   1       57.61       68.80      4.63 o 
   2  12   1      562.32      592.50     12.41 o 
   3  12   1     1058.76     1102.85     18.11 o 
   4  12   1        7.52        4.38      3.92 o 
   5  12   1       20.71       16.00      6.62 o 
   6  12   1       86.32       92.41     11.30 o 
   7  12   1       36.11       36.69     10.08 o 
  -7  13   1       72.49       75.07     14.08 o 
  -6  13   1      491.85      422.74     74.10 o 
  -5  13   1      934.83      899.95     22.24 o 
  -4  13   1      332.09      345.87     12.24 o 
  -3  13   1       25.01       20.68      4.42 o 
  -2  13   1     1064.17     1076.17     22.56 o 
  -1  13   1     2510.33     2566.76     39.92 o 
   0  13   1      290.99      295.78     11.48 o 
   1  13   1     2556.45     2601.70     36.64 o 
   2  13   1     1299.90     1339.68     18.39 o 
   3  13   1     2386.81     2387.01     31.35 o 
   4  13   1      170.46      180.41     17.28 o 
   5  13   1        3.82        2.06      5.87 o 
   6  13   1      163.25      185.80     16.05 o 
  -7  14   1        9.67       26.91     11.45 o 
  -6  14   1        1.28       13.88      8.60 o 
  -5  14   1       93.77       90.65      8.89 o 
  -4  14   1       25.49       20.31      4.96 o 
  -3  14   1        0.05        4.50      4.51 o 
  -2  14   1       78.11       78.59      7.71 o 
  -1  14   1      715.13      764.26     21.72 o 
   0  14   1        2.43        4.51      4.45 o 
   1  14   1      135.35      171.43      7.53 o 
   2  14   1        5.02        5.77      3.65 o 
   3  14   1       29.82       14.10      5.81 o 
   4  14   1       83.93      101.46      7.84 o 
   5  14   1       99.25       98.79     11.36 o 
   6  14   1       15.70       17.03     12.07 o 
  -7  15   1       84.89       76.61     14.14 o 
  -6  15   1      245.12      225.64     20.43 o 
  -5  15   1     1134.12     1114.75     35.43 o 
  -4  15   1       10.14        7.13      4.38 o 
  -3  15   1        3.05       11.91      5.50 o 
  -2  15   1      752.98      743.52     19.34 o 
  -1  15   1     1001.16      972.43     22.08 o 
   0  15   1       71.70       69.71      6.07 o 
   1  15   1       31.94       26.04      4.07 o 
   2  15   1      820.02      911.07     21.27 o 
   3  15   1      343.61      353.63     14.17 o 
   4  15   1       63.21       88.12      8.96 o 
   5  15   1        2.71        7.20     14.33 o 
   6  15   1       79.30      112.20     23.64 o 
  -6  16   1        2.73       16.80     10.01 o 
  -5  16   1        1.32        0.78      5.78 o 
  -4  16   1      132.33      136.38     10.41 o 
  -3  16   1        6.06        5.29      5.32 o 
  -2  16   1      533.40      509.34     16.77 o 
  -1  16   1       61.91       86.02      8.55 o 
   0  16   1       31.74       39.89      5.32 o 
   1  16   1        0.15       -4.65      5.03 o 
   2  16   1      387.87      392.52     22.61 o 
   3  16   1        0.11        1.84      5.76 o 
   4  16   1        0.30        4.56      6.52 o 
   5  16   1       12.61       14.67     15.19 o 
   6  16   1       39.80       22.14     16.57 o 
  -6  17   1      200.36      190.39     32.44 o 
  -5  17   1      401.98      402.99     17.15 o 
  -4  17   1       84.93      116.13     18.24 o 
  -3  17   1        2.37       -4.86      4.86 o 
  -2  17   1      314.78      348.77     16.33 o 
  -1  17   1       78.64       88.35      8.62 o 
   0  17   1       83.45       97.32      9.36 o 
   1  17   1      459.30      451.82     15.96 o 
   2  17   1      709.15      696.54     23.49 o 
   3  17   1      160.58      181.55     14.10 o 
   4  17   1       26.18       12.76      7.48 o 
   5  17   1       74.72       89.26     22.02 o 
  -6  18   1       16.93       10.92     16.16 o 
  -5  18   1        0.30       -4.25      7.27 o 
  -4  18   1        3.71       -6.45      6.45 o 
  -3  18   1        9.10       11.87      6.34 o 
  -2  18   1       12.02        6.95      5.87 o 
  -1  18   1       24.82       17.56      6.24 o 
   0  18   1        5.78       11.39      5.70 o 
   1  18   1      152.14      144.79     12.00 o 
   2  18   1       16.39       22.30      7.36 o 
   3  18   1       15.30       11.14     10.83 o 
   4  18   1        1.05       -6.50      6.50 o 
   5  18   1       41.80       60.12     20.77 o 
  -5  19   1      143.70      155.11     15.13 o 
  -4  19   1      164.26      173.78     15.31 o 
  -3  19   1       27.89       35.08      7.70 o 
  -2  19   1      210.49      216.46     13.52 o 
  -1  19   1       52.55       60.64      8.22 o 
   0  19   1       85.54      101.69     10.04 o 
   1  19   1     1381.29     1346.84     29.53 o 
   2  19   1      806.42      748.77     25.39 o 
   3  19   1      270.94      324.41     19.65 o 
   4  19   1       36.13       40.05     12.74 o 
   5  19   1      129.24      195.48     30.98 o 
  -5  20   1       58.08       46.41     11.12 o 
  -4  20   1       37.17       47.39     10.21 o 
  -3  20   1       99.15      117.87     13.26 o 
  -2  20   1      353.68      327.11     16.71 o 
  -1  20   1        4.05       -2.70      5.58 o 
   0  20   1       22.46       19.54      6.89 o 
   1  20   1        1.15        5.71      6.30 o 
   2  20   1      105.48      109.60     15.69 o 
   3  20   1       86.26       79.20     12.52 o 
   4  20   1       29.70       31.09     12.49 o 
  -5  21   1      154.04      161.27     16.30 o 
  -4  21   1       50.59       70.59     11.82 o 
  -3  21   1      231.84      243.68     18.30 o 
  -2  21   1      172.30      154.55     12.66 o 
  -1  21   1       54.82       81.76      9.87 o 
   0  21   1      120.14      150.80     14.49 o 
   1  21   1      324.41      354.20     21.01 o 
   2  21   1      812.64      714.16     32.23 o 
   3  21   1      157.06      141.00     16.69 o 
   4  21   1       33.03       27.30      9.57 o 
  -4  22   1       14.16       15.63     10.33 o 
  -3  22   1      177.90      172.67     16.52 o 
  -2  22   1        1.66        0.38      7.11 o 
  -1  22   1      100.73      103.52     13.02 o 
   0  22   1       27.79       22.51      8.06 o 
   1  22   1       86.82      100.67     12.74 o 
   2  22   1        4.56        5.40     12.18 o 
   3  22   1        0.03        7.14      8.44 o 
  -3  23   1       46.20       55.34     11.67 o 
  -2  23   1        9.06       20.28      7.95 o 
  -1  23   1       39.31       36.03      8.61 o 
   0  23   1      108.50      113.13     12.14 o 
   1  23   1      410.80      424.57     27.68 o 
   2  23   1      189.45      165.73     26.47 o 
   3  23   1       95.69       81.34     12.89 o 
  -3  24   1        0.56       -5.58      8.60 o 
  -2  24   1        6.30        0.11      9.76 o 
  -1  24   1       90.14      100.29     15.22 o 
   0  24   1        7.75        3.13     13.00 o 
   1  24   1       15.25       18.48      9.76 o 
   2  24   1        0.29       -1.65      8.71 o 
  -2  25   1       63.79       60.31     14.55 o 
  -1  25   1       13.94        4.81      8.18 o 
   0  25   1      109.70      106.23     16.50 o 
   1  25   1      130.92      125.83     15.33 o 
  -8   0   2        1.63        5.34      9.07 o 
  -7   0   2       73.67       92.86     29.61 o 
  -6   0   2       42.95       47.40     11.02 o 
  -5   0   2       66.94       84.12      6.46 o 
  -4   0   2     1545.37     1470.29     28.18 o 
  -3   0   2      432.17      416.50     11.42 o 
  -2   0   2     1624.34     1598.43     28.55 o 
  -1   0   2      501.86      524.24     10.25 o 
   0   0   2        8.64       -0.28      2.65 o 
   1   0   2      112.42      110.07     10.48 o 
   2   0   2      461.99      387.86     18.76 o 
   3   0   2     6986.03     6842.87    120.20 o 
   4   0   2     4002.68     3976.16     76.87 o 
   5   0   2      523.63      512.71     32.85 o 
   6   0   2        9.55        0.92      9.22 o 
  -8   1   2        0.07        0.32      5.83 o 
  -7   1   2       18.10       14.20      5.70 o 
  -6   1   2       33.50       32.79      3.82 o 
  -5   1   2       37.14       49.76      6.13 o 
  -4   1   2      173.94      200.32      6.39 o 
  -3   1   2        0.16       -1.35      1.39 o 
  -2   1   2     3893.60     3827.31     39.37 o 
  -1   1   2     1418.05     1387.16     15.42 o 
   0   1   2     3139.88     3189.41     55.56 o 
   1   1   2     1987.45     2141.93     27.93 o 
   2   1   2     1506.76     1596.46     23.05 o 
   3   1   2      223.89      233.87      7.62 o 
   4   1   2      131.07      136.77      8.84 o 
   5   1   2       88.02       71.93     11.10 o 
   6   1   2      142.26      159.30     16.66 o 
   7   1   2       41.19       46.66     12.41 o 
  -8   2   2       37.46       41.44      9.33 o 
  -7   2   2      467.72      476.94     30.07 o 
  -6   2   2       64.74       72.58      5.28 o 
  -5   2   2       58.89       65.97      5.29 o 
  -4   2   2     5397.70     5520.02     53.92 o 
  -3   2   2     2543.23     2372.37     25.25 o 
  -2   2   2       12.20       16.42      1.85 o 
  -1   2   2     1275.21     1247.95     15.80 o 
   0   2   2     1550.76     1462.11     18.06 o 
   1   2   2     3299.71     3344.18     49.49 o 
   2   2   2      147.51      115.49      6.51 o 
   3   2   2     2373.87     2464.65     34.89 o 
   4   2   2     3443.80     3604.96     59.82 o 
   5   2   2      272.53      247.61     41.15 o 
   6   2   2      260.43      244.27     25.58 o 
   7   2   2      140.55      157.64     18.25 o 
  -8   3   2        0.01       -1.34      7.92 o 
  -7   3   2        9.13       11.16      5.52 o 
  -6   3   2        9.42        7.49      3.32 o 
  -5   3   2        1.29        3.56      2.56 o 
  -4   3   2      547.87      568.79     10.20 o 
  -3   3   2     1144.51     1219.89     15.19 o 
  -2   3   2     1399.06     1439.86     16.08 o 
  -1   3   2        4.94       16.42      2.35 o 
   0   3   2      472.07      527.21     10.46 o 
   1   3   2      103.32      162.02      5.69 o 
   2   3   2      358.14      412.44      8.50 o 
   3   3   2      235.68      266.83      5.71 o 
   4   3   2       64.74       56.67      7.32 o 
   5   3   2        2.83        3.68      5.11 o 
   6   3   2       52.95       53.31     21.31 o 
   7   3   2      160.16      155.11     18.38 o 
  -8   4   2      200.37      170.53     15.07 o 
  -7   4   2      359.32      368.50     18.63 o 
  -6   4   2      149.44      161.06      7.44 o 
  -5   4   2     1915.66     2020.09     24.94 o 
  -4   4   2    12758.43    12084.75    110.40 o 
  -3   4   2     3521.20     3305.11     34.87 o 
  -2   4   2      601.15      524.65      8.60 o 
  -1   4   2     1771.98     1641.58     20.56 o 
   0   4   2    10105.14     9552.00     84.20 o 
   1   4   2      410.90      441.76      8.35 o 
   2   4   2     2305.18     2221.97     27.40 o 
   3   4   2      595.86      662.76     10.13 o 
   4   4   2     3798.26     4020.23     66.17 o 
   5   4   2        8.78        6.65      5.28 o 
   6   4   2       85.18       80.97     13.23 o 
   7   4   2       63.52       78.45     14.07 o 
  -8   5   2        0.25        4.44      7.15 o 
  -7   5   2        5.27       -0.29      5.27 o 
  -6   5   2        0.74       -3.27      3.27 o 
  -5   5   2        7.88        6.76      3.00 o 
  -4   5   2     1908.06     2059.45     30.15 o 
  -3   5   2      616.73      622.02     16.32 o 
  -2   5   2      511.46      520.57     12.82 o 
  -1   5   2       58.97       40.94      3.11 o 
   0   5   2     3742.39     3807.68     35.71 o 
   1   5   2       54.16       52.30      2.88 o 
   2   5   2       99.19      104.63      4.82 o 
   3   5   2       79.18       85.64      4.80 o 
   4   5   2      489.65      508.26     19.26 o 
   5   5   2        5.52       14.75      5.87 o 
   6   5   2       15.27       13.74      8.75 o 
   7   5   2        8.77       -2.44      8.87 o 
  -8   6   2      141.97      138.95     22.10 o 
  -7   6   2      133.48      148.66     11.07 o 
  -6   6   2      202.72      224.15      9.63 o 
  -5   6   2     2251.57     2287.51     30.04 o 
  -4   6   2     5620.48     5456.67     64.30 o 
  -3   6   2     3425.67     3493.30     42.53 o 
  -2   6   2      824.72      807.28     12.89 o 
  -1   6   2     2807.97     2735.78     36.65 o 
   0   6   2      204.74      157.33      3.92 o 
   1   6   2     5728.31     5642.28     48.96 o 
   2   6   2     2026.35     1966.21     25.86 o 
   3   6   2      601.52      618.65     12.11 o 
   4   6   2      764.64      823.64     22.38 o 
   5   6   2      680.68      658.65     25.22 o 
   6   6   2       11.10        5.52      9.48 o 
   7   6   2       94.24       80.23     14.56 o 
  -8   7   2       22.18       41.78     10.87 o 
  -7   7   2       44.79       29.81      8.07 o 
  -6   7   2        8.45       10.07      4.15 o 
  -5   7   2      115.31      117.93      7.96 o 
  -4   7   2       11.38        4.71      2.64 o 
  -3   7   2      199.21      214.04      6.84 o 
  -2   7   2       17.02       13.73      2.31 o 
  -1   7   2     1626.53     1709.26     25.52 o 
   0   7   2        0.05        3.16      1.38 o 
   1   7   2       12.43       23.61      2.29 o 
   2   7   2      284.47      292.66      6.45 o 
   3   7   2      504.62      518.65     14.03 o 
   4   7   2        3.81        9.89      4.89 o 
   5   7   2       31.33       45.48      7.77 o 
   6   7   2       44.61       35.35     10.69 o 
   7   7   2       59.74       68.07     13.57 o 
  -8   8   2       57.16       64.63     21.75 o 
  -7   8   2       52.91       50.22      9.28 o 
  -6   8   2      176.56      180.09      9.91 o 
  -5   8   2      858.17      887.44     22.81 o 
  -4   8   2     1634.51     1679.30     25.63 o 
  -3   8   2        9.05        5.36      2.27 o 
  -2   8   2     2081.48     2024.39     28.23 o 
  -1   8   2     7220.11     7191.69     88.63 o 
   0   8   2       31.80       40.81      2.44 o 
   1   8   2     4761.94     4783.09     42.92 o 
   2   8   2      235.21      233.17      6.69 o 
   3   8   2      918.25      920.01     16.48 o 
   4   8   2      617.78      655.46     20.12 o 
   5   8   2     1033.55     1036.98     28.37 o 
   6   8   2       80.53       84.07     10.73 o 
   7   8   2       23.65       31.61     11.33 o 
  -8   9   2       59.67       46.95     11.76 o 
  -7   9   2        0.11        2.32      6.81 o 
  -6   9   2        3.74       -0.95      3.89 o 
  -5   9   2      556.98      512.86     14.20 o 
  -4   9   2      442.26      407.94     11.77 o 
  -3   9   2     1010.22     1080.59     16.46 o 
  -2   9   2      793.22      866.22     14.44 o 
  -1   9   2     2519.03     2663.98     38.05 o 
   0   9   2     5558.05     5935.10     60.73 o 
   1   9   2      221.67      233.90      6.46 o 
   2   9   2      120.73      116.91      4.88 o 
   3   9   2        4.31        2.00      2.79 o 
   4   9   2      270.33      281.81     20.31 o 
   5   9   2       15.94       12.98      6.40 o 
   6   9   2       23.96        8.89      7.04 o 
   7   9   2        0.16        1.99      9.73 o 
  -8  10   2       85.08      102.96     13.24 o 
  -7  10   2       49.26       75.87     12.61 o 
  -6  10   2      143.66      132.37      8.15 o 
  -5  10   2      591.67      601.32     15.19 o 
  -4  10   2      704.23      726.30     16.43 o 
  -3  10   2        7.90        1.26      2.52 o 
  -2  10   2     1351.36     1316.42     21.63 o 
  -1  10   2      980.62     1026.62     19.57 o 
   0  10   2     1906.39     1919.72     24.09 o 
   1  10   2      193.59      187.88      5.47 o 
   2  10   2     3225.76     3191.65     40.43 o 
   3  10   2        4.29        5.12      3.09 o 
   4  10   2     2303.75     2282.75     38.08 o 
   5  10   2      349.48      372.51     40.33 o 
   6  10   2       50.90       36.92      9.12 o 
   7  10   2        3.57       12.36     10.34 o 
  -8  11   2      105.60      125.87     17.52 o 
  -7  11   2       23.35       30.32     10.38 o 
  -6  11   2       36.14       24.89      7.38 o 
  -5  11   2        1.47        5.66      3.68 o 
  -4  11   2       73.73       78.15      8.32 o 
  -3  11   2        2.61        2.73      2.94 o 
  -2  11   2      167.40      166.77      9.48 o 
  -1  11   2     1112.76     1205.75     22.29 o 
   0  11   2       48.82       62.08      8.04 o 
   1  11   2        0.11        3.61      2.02 o 
   2  11   2       11.83        8.72      2.97 o 
   3  11   2        9.07        5.79      3.24 o 
   4  11   2       36.13       38.27     11.26 o 
   5  11   2       29.93       30.99     11.84 o 
   6  11   2       44.64       47.67      9.44 o 
  -7  12   2      231.57      256.75     21.90 o 
  -6  12   2       90.34       81.20      8.70 o 
  -5  12   2       96.12      103.18      7.87 o 
  -4  12   2      108.15      111.50     12.19 o 
  -3  12   2      332.00      335.59     18.30 o 
  -2  12   2      943.92      887.37     19.51 o 
  -1  12   2     1019.47      996.06     20.41 o 
   0  12   2      270.31      289.87     10.61 o 
   1  12   2     2232.22     2291.67     24.40 o 
   2  12   2      845.78      849.03     15.06 o 
   3  12   2       54.15       41.13      4.60 o 
   4  12   2      433.72      423.93     25.20 o 
   5  12   2      659.15      644.96     34.60 o 
   6  12   2      108.98      136.17     13.92 o 
  -7  13   2       44.53       34.13     11.52 o 
  -6  13   2       94.46       92.02      9.47 o 
  -5  13   2       86.81       86.16      7.79 o 
  -4  13   2      124.93      136.16      9.51 o 
  -3  13   2       73.87       81.00      7.59 o 
  -2  13   2      269.61      251.32     12.02 o 
  -1  13   2       29.71       24.93      5.06 o 
   0  13   2      285.92      289.44     10.11 o 
   1  13   2      149.40      189.55      8.36 o 
   2  13   2      442.79      477.00     12.97 o 
   3  13   2       25.24       34.83      5.18 o 
   4  13   2       88.72      112.68     14.25 o 
   5  13   2       94.80       99.25     11.46 o 
   6  13   2       18.98       29.16      8.98 o 
  -7  14   2      147.38      145.35     24.74 o 
  -6  14   2      137.20      144.38     11.56 o 
  -5  14   2       15.81       21.41      5.51 o 
  -4  14   2       40.83       27.31      6.36 o 
  -3  14   2      298.73      315.21     15.53 o 
  -2  14   2      708.19      700.77     18.33 o 
  -1  14   2      700.81      709.90     20.27 o 
   0  14   2       36.31       27.33      4.45 o 
   1  14   2     3307.86     3231.76     42.61 o 
   2  14   2      233.44      250.60      9.82 o 
   3  14   2       76.98       84.18      7.09 o 
   4  14   2       30.50       31.94     10.92 o 
   5  14   2      625.14      609.55     28.80 o 
   6  14   2       89.42       63.81     16.17 o 
  -7  15   2       23.66       21.59     10.36 o 
  -6  15   2       13.53        7.10      6.30 o 
  -5  15   2        7.17       10.64      5.62 o 
  -4  15   2      151.06      149.70     10.84 o 
  -3  15   2      455.19      472.29     18.83 o 
  -2  15   2        0.06        2.67      4.67 o 
  -1  15   2       48.18       51.78      8.81 o 
   0  15   2        2.32        0.19      3.58 o 
   1  15   2      317.30      301.97     11.34 o 
   2  15   2       25.97       18.54      4.23 o 
   3  15   2       77.49       59.13      7.41 o 
   4  15   2       64.29       45.78     11.25 o 
   5  15   2       84.14      116.50     16.12 o 
   6  15   2       10.03       16.01     11.43 o 
  -6  16   2      117.35      121.37     11.14 o 
  -5  16   2       46.28       53.38     11.57 o 
  -4  16   2      382.57      406.89     18.91 o 
  -3  16   2      703.98      711.59     23.15 o 
  -2  16   2      461.92      486.46     16.50 o 
  -1  16   2       23.17       20.00      6.77 o 
   0  16   2      986.03     1008.55     20.14 o 
   1  16   2     1187.13     1214.52     22.45 o 
   2  16   2      876.03      899.13     21.63 o 
   3  16   2       76.80       70.86      8.49 o 
   4  16   2      184.05      227.38     24.73 o 
   5  16   2       88.66      140.38     25.71 o 
  -6  17   2        7.62        5.98      7.05 o 
  -5  17   2        0.18       -6.85      6.85 o 
  -4  17   2       37.44       24.23      7.04 o 
  -3  17   2       11.95       17.53      6.21 o 
  -2  17   2       29.73       16.58      7.96 o 
  -1  17   2      112.87      116.36      9.81 o 
   0  17   2      135.99      136.91      8.87 o 
   1  17   2       13.80        5.64      4.20 o 
   2  17   2       24.90       21.25      9.92 o 
   3  17   2       33.41       35.02      8.75 o 
   4  17   2      117.55      124.62     24.66 o 
   5  17   2        1.24       10.57     15.97 o 
  -6  18   2      128.06      138.34     14.88 o 
  -5  18   2      156.44      158.11     14.73 o 
  -4  18   2      418.01      409.03     22.21 o 
  -3  18   2      229.28      247.79     14.42 o 
  -2  18   2      469.39      448.61     25.15 o 
  -1  18   2     1164.17     1126.22     26.01 o 
   0  18   2     1748.05     1670.63     32.95 o 
   1  18   2      592.00      650.85     27.20 o 
   2  18   2        2.95        5.88      6.59 o 
   3  18   2       28.13       33.28      8.64 o 
   4  18   2      234.74      278.95     34.09 o 
   5  18   2       18.55       22.29     18.48 o 
  -6  19   2       38.03       36.66     10.95 o 
  -5  19   2       45.99       27.40      9.89 o 
  -4  19   2        2.12       -6.29      6.29 o 
  -3  19   2       11.48       10.68      6.74 o 
  -2  19   2       29.84       39.20     10.15 o 
  -1  19   2        0.00        4.69      5.61 o 
   0  19   2      153.13      152.07     11.63 o 
   1  19   2      242.70      263.53     20.41 o 
   2  19   2       30.66       20.64      8.39 o 
   3  19   2        0.51       -3.59      7.25 o 
   4  19   2        1.17       21.29     18.47 o 
  -5  20   2      122.86      152.11     15.75 o 
  -4  20   2       64.43       62.95     11.12 o 
  -3  20   2      156.40      143.79     12.13 o 
  -2  20   2      167.87      188.07     13.30 o 
  -1  20   2      791.51      807.06     29.33 o 
   0  20   2      579.43      557.90     23.45 o 
   1  20   2      377.39      370.47     21.31 o 
   2  20   2       21.88       24.76      8.54 o 
   3  20   2      125.51      102.48     12.83 o 
   4  20   2       97.17      105.22     25.79 o 
  -5  21   2        8.68       13.03      9.71 o 
  -4  21   2        5.03        7.57     10.88 o 
  -3  21   2       28.12       22.15      8.57 o 
  -2  21   2        0.36        3.67      6.80 o 
  -1  21   2       51.74       43.19      8.63 o 
   0  21   2        1.21        7.52      7.60 o 
   1  21   2       34.97       44.96     10.20 o 
   2  21   2      118.60      127.06     13.99 o 
   3  21   2       39.55       35.12      9.86 o 
   4  21   2       15.68       17.90     20.47 o 
  -4  22   2        1.49       -3.58      8.36 o 
  -3  22   2       10.11       20.07      7.86 o 
  -2  22   2       53.38       72.86      9.71 o 
  -1  22   2      335.52      311.71     17.41 o 
   0  22   2      256.29      237.03     20.10 o 
   1  22   2       36.89       22.19      9.22 o 
   2  22   2       49.70       54.36     11.00 o 
   3  22   2       61.74       76.77     13.80 o 
  -4  23   2        0.73        5.77      9.24 o 
  -3  23   2        0.40       -4.62      7.55 o 
  -2  23   2       11.76       12.00      7.68 o 
  -1  23   2       26.79       10.59      7.55 o 
   0  23   2       16.78       10.81      8.64 o 
   1  23   2        0.01       -6.78      6.78 o 
   2  23   2       11.44        7.68      9.02 o 
  -3  24   2        9.55       -9.06     10.23 o 
  -2  24   2       31.89       14.89      8.03 o 
  -1  24   2       97.76       83.69     11.26 o 
   0  24   2      161.79      171.86     16.67 o 
   1  24   2       54.82       59.10     12.09 o 
   2  24   2       14.36        6.91      9.55 o 
  -1  25   2       53.94       41.42     11.04 o 
   0  25   2        5.83        9.44      9.58 o 
  -8   1   3      106.41      115.88     11.74 o 
  -7   1   3      457.23      473.36     13.31 o 
  -6   1   3      603.27      595.51     14.25 o 
  -5   1   3      193.66      202.69      7.96 o 
  -4   1   3     2678.48     2576.18     28.71 o 
  -3   1   3     1222.30     1122.77     15.69 o 
  -2   1   3      807.41      928.23     12.34 o 
  -1   1   3     1268.45     1160.93     15.51 o 
   0   1   3    11503.95    11346.96     93.38 o 
   1   1   3     3811.89     3932.12     49.46 o 
   2   1   3     6066.51     6369.22    129.46 o 
   3   1   3      669.70      681.82     17.72 o 
   4   1   3     1383.45     1422.41     40.10 o 
   5   1   3      825.01      903.70     32.75 o 
   6   1   3      213.46      197.53     20.16 o 
   7   1   3      359.52      412.32     29.16 o 
  -8   2   3        7.35        9.11      6.33 o 
  -7   2   3       81.72       87.70      5.99 o 
  -6   2   3       20.78       21.87      4.12 o 
  -5   2   3      142.41      134.05      6.25 o 
  -4   2   3      633.89      678.38     11.55 o 
  -3   2   3       34.89       27.44      2.59 o 
  -2   2   3        9.08        9.89      1.67 o 
  -1   2   3       42.85       57.97      3.21 o 
   0   2   3       95.72      109.20      5.68 o 
   1   2   3     1915.41     1980.90     32.83 o 
   2   2   3        1.81        6.86      2.35 o 
   3   2   3      402.00      425.75     13.68 o 
   4   2   3        0.01        4.97      6.08 o 
   5   2   3      192.37      246.15     36.50 o 
   6   2   3      152.68      158.40     17.78 o 
   7   2   3       93.65       91.93     15.66 o 
  -8   3   3       59.69       62.31      9.06 o 
  -7   3   3      431.07      445.60     12.44 o 
  -6   3   3      628.81      652.30     13.55 o 
  -5   3   3      254.77      256.70      8.28 o 
  -4   3   3      938.60      858.54     15.12 o 
  -3   3   3     1405.07     1339.52     17.96 o 
  -2   3   3      177.77      204.16      6.02 o 
  -1   3   3     3271.25     3348.23     34.83 o 
   0   3   3      261.02      239.39      4.87 o 
   1   3   3      766.79      724.23     10.40 o 
   2   3   3     1198.84     1254.06     25.02 o 
   3   3   3     2521.67     2488.10     51.61 o 
   4   3   3      111.75       85.66      8.41 o 
   5   3   3      209.70      195.47     17.35 o 
   6   3   3       28.75       25.23     10.33 o 
   7   3   3      202.12      249.59     23.36 o 
  -8   4   3      115.45      119.79     18.07 o 
  -7   4   3       62.03       65.69      5.93 o 
  -6   4   3      272.80      261.72     12.64 o 
  -5   4   3       24.31       23.16      3.40 o 
  -4   4   3      997.68      995.36     14.61 o 
  -3   4   3       16.59       29.33      3.26 o 
  -2   4   3      482.91      509.20      8.80 o 
  -1   4   3     3535.96     3465.55     39.70 o 
   0   4   3      436.59      476.17      7.13 o 
   1   4   3     2197.11     2327.51     26.20 o 
   2   4   3      911.81      992.66     18.06 o 
   3   4   3      133.94      163.45     10.29 o 
   4   4   3       43.88       50.89      9.55 o 
   5   4   3      101.98       90.52     16.20 o 
   6   4   3       16.98       24.08      9.38 o 
   7   4   3       25.10       11.48     10.20 o 
  -8   5   3       62.01       64.97      9.00 o 
  -7   5   3      637.06      674.54     15.89 o 
  -6   5   3     2616.89     2478.93     30.95 o 
  -5   5   3      382.08      404.30      9.66 o 
  -4   5   3      114.81       99.64      5.12 o 
  -3   5   3     1970.96     1976.35     24.45 o 
  -2   5   3     1285.26     1248.53     19.66 o 
  -1   5   3     7901.46     7814.91     83.95 o 
   0   5   3     1996.58     1883.17     23.26 o 
   1   5   3        7.28        7.81      3.07 o 
   2   5   3     3521.99     3598.60     42.50 o 
   3   5   3      909.56      908.21     25.61 o 
   4   5   3      158.38      137.85     15.88 o 
   5   5   3       54.68       59.85     12.89 o 
   6   5   3        2.51        1.29     11.61 o 
   7   5   3      241.66      263.47     24.38 o 
  -8   6   3       38.11       27.78     11.51 o 
  -7   6   3        1.19        4.03      4.23 o 
  -6   6   3      447.05      437.75     17.93 o 
  -5   6   3      259.47      271.48      9.24 o 
  -4   6   3     1894.86     1867.80     27.27 o 
  -3   6   3        8.16       12.30      4.53 o 
  -2   6   3      152.65      121.86      8.73 o 
  -1   6   3      936.83      959.80     15.00 o 
   0   6   3      385.49      410.64      6.92 o 
   1   6   3      210.64      256.43      6.14 o 
   2   6   3       19.67       11.82      2.69 o 
   3   6   3     1021.79     1052.99     25.00 o 
   4   6   3        6.34        2.72      6.75 o 
   5   6   3       14.35        4.89      7.26 o 
   6   6   3      167.55      184.29     19.03 o 
   7   6   3       61.44       57.84     14.06 o 
  -8   7   3       13.03       12.07      7.71 o 
  -7   7   3      960.71      940.65     21.87 o 
  -6   7   3     1914.31     1836.39     30.35 o 
  -5   7   3      337.28      330.33     11.02 o 
  -4   7   3     1247.47     1239.23     20.71 o 
  -3   7   3     6706.31     6408.24     72.63 o 
  -2   7   3     5785.45     5902.63     74.79 o 
  -1   7   3     2212.23     2165.02     24.61 o 
   0   7   3     2974.40     2921.34     29.47 o 
   1   7   3     1394.37     1388.15     17.14 o 
   2   7   3     3597.37     3597.33     43.73 o 
   3   7   3      941.09      922.54     24.23 o 
   4   7   3      286.83      321.38     15.58 o 
   5   7   3      101.51      108.13     15.09 o 
   6   7   3       32.70       35.79     11.03 o 
  -8   8   3        3.07       -4.40      7.53 o 
  -7   8   3       25.88       32.97      6.03 o 
  -6   8   3      498.37      496.89     14.32 o 
  -5   8   3       64.63       73.52      7.28 o 
  -4   8   3      246.41      277.09      8.55 o 
  -3   8   3       12.72        7.46      4.54 o 
  -2   8   3      108.30      128.26      8.75 o 
  -1   8   3      403.62      429.61      9.96 o 
   0   8   3       99.50      128.33      4.81 o 
   1   8   3     1269.04     1388.34     15.71 o 
   2   8   3       94.24       85.12      4.97 o 
   3   8   3       46.89       62.62      7.69 o 
   4   8   3       45.96       47.54      7.61 o 
   5   8   3       45.06       50.34      9.02 o 
   6   8   3      128.96      135.72     26.87 o 
  -8   9   3        7.20       15.90      9.99 o 
  -7   9   3      105.33      113.89     14.63 o 
  -6   9   3     1115.83     1122.09     22.52 o 
  -5   9   3      357.91      365.65     10.52 o 
  -4   9   3      445.07      426.38     10.41 o 
  -3   9   3     1288.89     1258.70     19.96 o 
  -2   9   3     1683.94     1665.92     27.42 o 
  -1   9   3     2197.19     2158.45     29.12 o 
   0   9   3     1156.05     1131.63     14.43 o 
   1   9   3      920.75      923.25     12.92 o 
   2   9   3     2237.27     2192.11     27.63 o 
   3   9   3     1064.35     1092.08     22.81 o 
   4   9   3      195.40      186.26     24.63 o 
   5   9   3      243.92      264.50     16.64 o 
   6   9   3      200.05      212.97     20.67 o 
  -8  10   3        1.21        2.48      9.02 o 
  -7  10   3       33.10       26.53      6.98 o 
  -6  10   3      184.23      182.03     10.82 o 
  -5  10   3        0.22       -3.11      3.11 o 
  -4  10   3       14.57        6.63      3.13 o 
  -3  10   3        1.08       -1.36      3.20 o 
  -2  10   3      240.62      280.17     10.14 o 
  -1  10   3      241.62      276.31     13.49 o 
   0  10   3      581.22      638.42      9.96 o 
   1  10   3      851.15      894.80     13.51 o 
   2  10   3        1.29        5.79      2.88 o 
   3  10   3        7.01        6.68      4.44 o 
   4  10   3        0.03        5.54      4.62 o 
   5  10   3        0.01       -0.40      6.19 o 
   6  10   3        4.93       18.79     19.91 o 
  -8  11   3       21.98       41.56     12.26 o 
  -7  11   3       18.39       15.75      6.23 o 
  -6  11   3      171.72      171.88     10.35 o 
  -5  11   3      149.46      155.98      9.31 o 
  -4  11   3        3.88        4.98      4.10 o 
  -3  11   3      116.88      122.76     10.68 o 
  -2  11   3       66.03       75.79      6.61 o 
  -1  11   3      860.18      902.39     26.98 o 
   0  11   3      134.42      139.95      6.54 o 
   1  11   3      679.24      629.86     11.19 o 
   2  11   3     1260.44     1238.39     19.08 o 
   3  11   3      109.33      120.81      8.90 o 
   4  11   3      117.40      141.13     10.40 o 
   5  11   3      419.95      398.29     20.90 o 
   6  11   3      449.51      481.72     56.67 o 
  -7  12   3       85.00       93.97     10.20 o 
  -6  12   3       12.47        9.79      4.98 o 
  -5  12   3        0.70        8.65      4.40 o 
  -4  12   3      255.90      249.71     12.79 o 
  -3  12   3      106.54      119.83      8.75 o 
  -2  12   3       28.23       37.65      5.42 o 
  -1  12   3      308.39      327.52     11.47 o 
   0  12   3      219.56      230.27      8.52 o 
   1  12   3        0.21        1.31      2.87 o 
   2  12   3      649.73      660.99     17.34 o 
   3  12   3        3.38        2.84      4.58 o 
   4  12   3      145.64      136.93     15.68 o 
   5  12   3       23.65       22.84      8.30 o 
   6  12   3       23.78       15.24     10.34 o 
  -7  13   3        1.89        3.03      6.27 o 
  -6  13   3       25.95       38.99      7.75 o 
  -5  13   3      224.37      231.94     11.88 o 
  -4  13   3       94.11      105.78      9.17 o 
  -3  13   3      122.17      102.64      9.99 o 
  -2  13   3      938.75      930.85     20.95 o 
  -1  13   3      676.19      671.99     18.58 o 
   0  13   3       38.56       44.39      4.78 o 
   1  13   3      148.79      135.56      7.28 o 
   2  13   3      860.91      847.12     23.55 o 
   3  13   3      571.09      586.43     25.94 o 
   4  13   3      159.53      163.74     17.16 o 
   5  13   3      524.77      487.06     38.71 o 
   6  13   3      246.60      197.93     20.91 o 
  -7  14   3        3.24       -8.38      8.38 o 
  -6  14   3        3.51        2.26      5.30 o 
  -5  14   3        1.20       -5.24      5.24 o 
  -4  14   3        0.85        1.03      4.92 o 
  -3  14   3       46.30       52.91      7.13 o 
  -2  14   3      542.45      585.28     20.27 o 
  -1  14   3       11.23        6.50      4.60 o 
   0  14   3       25.47       23.15      5.09 o 
   1  14   3       15.45       19.23      4.11 o 
   2  14   3       63.20       70.20      7.61 o 
   3  14   3      215.53      190.81     13.77 o 
   4  14   3       51.25       49.00     11.72 o 
   5  14   3      112.61      118.43     16.95 o 
  -7  15   3       38.38       46.84      8.63 o 
  -6  15   3      390.23      389.37     18.48 o 
  -5  15   3      302.07      291.42     22.63 o 
  -4  15   3      301.80      334.52     15.91 o 
  -3  15   3      499.49      481.70     24.32 o 
  -2  15   3     2446.41     2472.50     45.19 o 
  -1  15   3     1935.23     1977.78     34.97 o 
   0  15   3      570.58      552.80     14.29 o 
   1  15   3      207.16      192.36     14.25 o 
   2  15   3     1446.61     1469.01     23.55 o 
   3  15   3      144.82      136.92     12.28 o 
   4  15   3      186.33      181.32     33.63 o 
   5  15   3      331.57      386.29     27.84 o 
  -7  16   3       35.51       29.75      8.26 o 
  -6  16   3       19.02       35.02      9.08 o 
  -5  16   3        5.29        6.76      6.62 o 
  -4  16   3        5.65        9.09      5.59 o 
  -3  16   3      298.08      303.88     16.99 o 
  -2  16   3      295.20      295.88     14.52 o 
  -1  16   3       63.60       75.11      8.19 o 
   0  16   3      261.39      252.55     12.93 o 
   1  16   3       63.92       72.50      6.86 o 
   2  16   3       27.50       38.43      5.39 o 
   3  16   3      318.95      342.62     23.69 o 
   4  16   3        3.01       10.27      9.41 o 
   5  16   3        2.38       -1.85     10.24 o 
  -6  17   3      213.78      188.49     16.15 o 
  -5  17   3      470.63      479.98     23.38 o 
  -4  17   3      234.13      279.44     16.60 o 
  -3  17   3      457.17      439.55     28.37 o 
  -2  17   3     1645.04     1594.98     32.22 o 
  -1  17   3     2026.48     1970.75     38.63 o 
   0  17   3        8.56       10.77      5.35 o 
   1  17   3       28.88       41.94      5.82 o 
   2  17   3      710.97      730.27     16.45 o 
   3  17   3      277.62      270.65     21.63 o 
   4  17   3        4.50        1.18      9.35 o 
   5  17   3       90.03       74.68     22.33 o 
  -6  18   3        0.15       -5.15      8.09 o 
  -5  18   3       78.03       73.53      9.89 o 
  -4  18   3        3.90        0.73      6.25 o 
  -3  18   3      152.58      123.08     14.14 o 
  -2  18   3       18.50       17.13      6.63 o 
  -1  18   3       51.82       55.92      8.09 o 
   0  18   3      207.93      207.82     12.55 o 
   1  18   3      219.87      207.84     11.44 o 
   2  18   3        1.07       -5.33      6.24 o 
   3  18   3       53.30       46.91     19.87 o 
   4  18   3        6.98       -3.88     16.67 o 
  -6  19   3       20.87       18.27      9.79 o 
  -5  19   3      142.45      128.20     25.60 o 
  -4  19   3       77.54       72.15     14.30 o 
  -3  19   3      191.69      167.31     12.75 o 
  -2  19   3      611.48      578.15     19.33 o 
  -1  19   3      482.64      469.80     20.75 o 
   0  19   3       15.49       17.27      6.39 o 
   1  19   3        4.68        9.53      6.85 o 
   2  19   3      130.89      170.08     14.77 o 
   3  19   3      110.26       73.93     21.90 o 
   4  19   3        1.84      -11.85     15.66 o 
  -5  20   3      115.91      142.62     16.80 o 
  -4  20   3        5.52       -2.49      6.69 o 
  -3  20   3        5.95       14.36      7.09 o 
  -2  20   3        0.47       -1.16      6.58 o 
  -1  20   3       18.80       16.88      6.76 o 
   0  20   3        5.71        8.33      7.14 o 
   1  20   3       13.82       11.40      7.88 o 
   2  20   3        1.95       -3.86      7.36 o 
   3  20   3        0.82       29.06     17.83 o 
  -5  21   3        4.34       -6.68      8.48 o 
  -4  21   3       49.89       54.05      9.61 o 
  -3  21   3      169.99      170.16     13.38 o 
  -2  21   3      139.66      112.47     11.36 o 
  -1  21   3       68.56       59.71     10.72 o 
   0  21   3       97.19      118.45     13.27 o 
   1  21   3       89.20      108.82     28.13 o 
   2  21   3      221.89      226.79     27.92 o 
   3  21   3        1.89       10.17     16.69 o 
  -4  22   3        1.13        4.84      7.70 o 
  -3  22   3       36.22       26.47      9.35 o 
  -2  22   3       20.39       19.68      7.74 o 
  -1  22   3        0.99       -6.86      6.99 o 
   0  22   3        0.02        7.35      8.03 o 
   1  22   3       16.30        6.60      8.61 o 
   2  22   3        1.60       -7.15      7.97 o 
  -3  23   3      140.44      152.37     13.98 o 
  -2  23   3      229.29      234.76     18.63 o 
  -1  23   3       65.56       43.30     10.71 o 
   0  23   3       95.72       99.48     13.15 o 
   1  23   3       52.29       51.92     13.86 o 
   2  23   3       59.49       43.24     10.82 o 
  -2  24   3        0.71       -5.40      7.51 o 
  -1  24   3       13.53       -3.26      8.53 o 
   0  24   3        2.41       -6.51      8.55 o 
   1  24   3        0.69       -8.19      8.19 o 
  -9   0   4      166.81      146.77     18.94 o 
  -8   0   4      396.63      436.21     18.31 o 
  -7   0   4      334.82      343.00     17.20 o 
  -6   0   4      685.02      690.52     18.07 o 
  -5   0   4      104.55      105.40      7.61 o 
  -4   0   4       10.27        6.97      5.47 o 
  -3   0   4     3812.08     3615.47     54.82 o 
  -2   0   4      426.72      344.36     11.12 o 
  -1   0   4     1904.49     1798.02     36.51 o 
   0   0   4     3411.04     3381.99     38.91 o 
   1   0   4      180.61      208.92     21.00 o 
   2   0   4       94.83       78.21     16.91 o 
   3   0   4     1069.07      911.59     41.66 o 
   4   0   4     1001.06     1032.63     48.35 o 
   5   0   4        4.48       -7.95      7.95 o 
   6   0   4      251.80      195.34     27.85 o 
  -9   1   4        0.29       -1.00      6.89 o 
  -8   1   4        7.24        5.27      4.18 o 
  -7   1   4        0.07       -2.29      3.18 o 
  -6   1   4       24.84       23.97      3.72 o 
  -5   1   4       83.40       71.60      4.97 o 
  -4   1   4       94.35      103.81      5.59 o 
  -3   1   4       13.91       13.75      2.74 o 
  -2   1   4       26.72       20.71      2.19 o 
  -1   1   4     1419.85     1617.34     19.26 o 
   0   1   4      190.60      202.50      4.12 o 
   1   1   4      491.32      492.79     12.72 o 
   2   1   4      151.63      192.28      7.90 o 
   3   1   4      228.63      250.08     17.12 o 
   4   1   4      171.95      177.97     16.58 o 
   5   1   4        0.41        3.95      6.97 o 
   6   1   4        3.06        4.41      8.88 o 
  -9   2   4      128.60      129.26     15.92 o 
  -8   2   4      227.54      250.20     10.27 o 
  -7   2   4      346.50      370.54     10.56 o 
  -6   2   4      397.46      395.95     10.40 o 
  -5   2   4      672.34      683.11     12.78 o 
  -4   2   4      473.77      451.74      9.32 o 
  -3   2   4     3609.13     3591.82     36.21 o 
  -2   2   4      463.92      442.85     11.42 o 
  -1   2   4      108.89       83.54      4.88 o 
   0   2   4     7819.27     8009.17     67.73 o 
   1   2   4     1801.03     1644.99     19.11 o 
   2   2   4      243.82      198.66     10.10 o 
   3   2   4     1610.38     1649.63     43.18 o 
   4   2   4      305.55      306.73     27.03 o 
   5   2   4      480.21      508.92     26.36 o 
   6   2   4      151.81      151.78     20.13 o 
  -8   3   4       32.47       18.05      4.70 o 
  -7   3   4       42.30       54.59      5.52 o 
  -6   3   4        5.09        8.41      3.42 o 
  -5   3   4      456.84      465.10     10.46 o 
  -4   3   4      382.92      423.02      9.05 o 
  -3   3   4      365.44      396.47      8.29 o 
  -2   3   4      631.11      670.97     17.72 o 
  -1   3   4      793.16      849.15     12.51 o 
   0   3   4      582.91      680.36     11.48 o 
   1   3   4        2.13        1.26      1.68 o 
   2   3   4      149.76      171.57      9.89 o 
   3   3   4      264.07      320.82     13.26 o 
   4   3   4       57.15       80.36     11.50 o 
   5   3   4        1.97       -3.99      7.58 o 
   6   3   4      252.07      211.42     20.52 o 
  -8   4   4      267.60      276.85     10.77 o 
  -7   4   4       56.40       60.12      5.93 o 
  -6   4   4      534.99      528.30     12.52 o 
  -5   4   4      601.99      570.24     11.68 o 
  -4   4   4     1310.46     1261.01     17.54 o 
  -3   4   4     1931.09     1873.09     28.08 o 
  -2   4   4     2940.47     2724.68     33.83 o 
  -1   4   4     2103.87     1894.70     22.13 o 
   0   4   4     9274.48     9386.06     84.54 o 
   1   4   4     3632.13     3683.57     41.56 o 
   2   4   4      749.53      716.77     21.53 o 
   3   4   4     1252.34     1251.23     28.60 o 
   4   4   4      245.74      233.63     17.99 o 
   5   4   4     1037.69     1041.31     46.64 o 
   6   4   4      298.13      341.38     42.52 o 
  -8   5   4        0.69       -1.31      5.22 o 
  -7   5   4        8.56        7.31      3.91 o 
  -6   5   4       68.72       76.04      5.75 o 
  -5   5   4     1182.07     1197.13     18.16 o 
  -4   5   4      325.42      309.48     12.18 o 
  -3   5   4      112.15      121.59      7.47 o 
  -2   5   4       20.16       25.75      3.20 o 
  -1   5   4       10.93       12.01      2.58 o 
   0   5   4      168.99      172.08      5.26 o 
   1   5   4       59.79       60.41      3.78 o 
   2   5   4      583.84      611.53     30.73 o 
   3   5   4       42.21       54.69      7.38 o 
   4   5   4        3.61        0.56      6.12 o 
   5   5   4        0.29       -4.29      7.33 o 
   6   5   4       84.20       93.94     15.10 o 
  -8   6   4      437.38      416.71     17.78 o 
  -7   6   4       63.16       50.38      6.08 o 
  -6   6   4       17.30       27.57      4.71 o 
  -5   6   4      606.18      595.02     19.30 o 
  -4   6   4     1490.44     1528.98     21.95 o 
  -3   6   4     2498.86     2347.22     34.76 o 
  -2   6   4      101.78       64.87      4.65 o 
  -1   6   4     1586.53     1518.60     19.08 o 
   0   6   4     6908.22     6927.03     64.17 o 
   1   6   4     1884.50     1882.08     21.90 o 
   2   6   4      330.85      343.23     13.26 o 
   3   6   4       41.75       64.48      8.43 o 
   4   6   4      440.99      510.75     23.56 o 
   5   6   4      498.14      490.10     25.18 o 
   6   6   4      310.75      312.09     24.91 o 
  -8   7   4       55.84       39.04      7.20 o 
  -7   7   4       45.61       29.14      7.78 o 
  -6   7   4      109.49      113.73      8.21 o 
  -5   7   4       60.02       56.67      6.36 o 
  -4   7   4       72.97       93.90      6.85 o 
  -3   7   4      685.81      691.92     17.27 o 
  -2   7   4       23.17       30.55      3.62 o 
  -1   7   4       55.77       43.30      5.45 o 
   0   7   4        8.67       26.36      2.74 o 
   1   7   4        2.68        0.51      2.04 o 
   2   7   4      247.30      293.01     17.80 o 
   3   7   4      279.26      287.92     27.71 o 
   4   7   4      187.67      182.89     13.10 o 
   5   7   4       22.05       20.77      9.34 o 
   6   7   4       12.72        9.77      9.51 o 
  -8   8   4      273.18      284.29     16.25 o 
  -7   8   4      200.16      213.86     11.72 o 
  -6   8   4        6.25        4.64      3.95 o 
  -5   8   4      960.98      905.77     18.57 o 
  -4   8   4      479.62      502.88     12.41 o 
  -3   8   4      971.83      958.79     16.69 o 
  -2   8   4       62.21       41.68      4.27 o 
  -1   8   4      190.58      164.83      5.38 o 
   0   8   4     1918.79     2056.59     22.94 o 
   1   8   4      528.28      523.94      9.84 o 
   2   8   4      463.79      449.51     18.45 o 
   3   8   4      308.50      302.96     14.82 o 
   4   8   4       12.42       16.13      6.49 o 
   5   8   4      304.03      269.76     21.92 o 
   6   8   4      119.41      102.59     19.13 o 
  -8   9   4      124.51      126.91     11.70 o 
  -7   9   4      109.97      107.31      9.94 o 
  -6   9   4        1.38        2.26      4.73 o 
  -5   9   4       39.03       58.11      6.06 o 
  -4   9   4      194.93      186.30     10.42 o 
  -3   9   4        0.02       -3.19      3.19 o 
  -2   9   4      922.75      957.99     24.61 o 
  -1   9   4      148.40      170.66      7.57 o 
   0   9   4      713.49      741.11     11.32 o 
   1   9   4       53.61       68.71      4.80 o 
   2   9   4      329.02      320.38     21.90 o 
   3   9   4      515.59      545.31     16.30 o 
   4   9   4      164.69      152.00     13.97 o 
   5   9   4       97.59       91.31     14.04 o 
   6   9   4       41.78       36.16     12.28 o 
  -8  10   4      337.53      311.47     17.12 o 
  -7  10   4       58.97       47.62      7.81 o 
  -6  10   4      301.62      281.56     13.26 o 
  -5  10   4      119.31      138.44     12.21 o 
  -4  10   4      427.48      434.37     15.33 o 
  -3  10   4      973.72      975.30     20.86 o 
  -2  10   4     2196.54     2064.84     33.33 o 
  -1  10   4      893.43      879.29     16.44 o 
   0  10   4      339.40      337.54      8.78 o 
   1  10   4      413.89      400.45      9.05 o 
   2  10   4      887.75      911.75     20.35 o 
   3  10   4      670.37      702.37     28.65 o 
   4  10   4      173.50      171.01     11.59 o 
   5  10   4      523.26      467.40     25.45 o 
   6  10   4      143.21      157.99     18.68 o 
  -8  11   4       80.82       71.42     10.03 o 
  -7  11   4        0.05        3.91      5.21 o 
  -6  11   4        0.05       -1.48      4.43 o 
  -5  11   4        1.74        6.12      4.58 o 
  -4  11   4       36.77       24.10      5.60 o 
  -3  11   4        0.02        1.86      3.90 o 
  -2  11   4      329.92      346.35     11.92 o 
  -1  11   4       44.48       48.93      5.07 o 
   0  11   4      218.14      255.47      9.93 o 
   1  11   4       47.22       42.58      5.68 o 
   2  11   4      310.78      325.07     19.17 o 
   3  11   4      187.15      209.03     14.31 o 
   4  11   4        3.41        2.29      6.50 o 
   5  11   4       31.75       14.92     13.26 o 
  -7  12   4       84.07       73.93      8.35 o 
  -6  12   4      250.82      280.38     16.37 o 
  -5  12   4      704.97      642.11     33.00 o 
  -4  12   4      579.67      613.32     21.88 o 
  -3  12   4      928.81      895.78     20.94 o 
  -2  12   4     1161.13     1182.26     23.94 o 
  -1  12   4      573.62      576.39     16.33 o 
   0  12   4      974.92     1029.44     19.58 o 
   1  12   4      719.16      744.27     14.91 o 
   2  12   4      913.49      865.55     24.52 o 
   3  12   4      702.03      770.25     23.90 o 
   4  12   4      355.21      361.89     19.75 o 
   5  12   4      442.73      428.27     40.50 o 
  -7  13   4        5.51        7.86      5.86 o 
  -6  13   4       52.66       50.12      8.04 o 
  -5  13   4      208.85      210.30     13.29 o 
  -4  13   4      990.10      969.23     25.44 o 
  -3  13   4       77.76       96.43      8.71 o 
  -2  13   4       68.84       62.53      7.09 o 
  -1  13   4        3.66        7.90      4.51 o 
   0  13   4        8.00        1.41      3.84 o 
   1  13   4      165.32      174.22     12.58 o 
   2  13   4      149.48      143.06     18.41 o 
   3  13   4       37.50       46.25      8.60 o 
   4  13   4       22.76       16.81     14.15 o 
   5  13   4      103.38      130.37     27.35 o 
  -7  14   4       77.21       78.05      9.87 o 
  -6  14   4      112.96      139.37     15.63 o 
  -5  14   4      751.12      703.05     22.60 o 
  -4  14   4      429.88      420.83     15.47 o 
  -3  14   4      607.03      703.81     23.45 o 
  -2  14   4      189.81      206.42     14.47 o 
  -1  14   4      321.13      315.00     13.10 o 
   0  14   4     1144.03     1072.93     21.53 o 
   1  14   4      235.58      240.38     10.19 o 
   2  14   4      142.37      141.41     12.08 o 
   3  14   4      410.55      390.19     19.28 o 
   4  14   4      398.97      418.92     43.82 o 
   5  14   4       96.36      113.00     16.67 o 
  -7  15   4        1.55        5.95      8.46 o 
  -6  15   4       28.52       22.85      7.42 o 
  -5  15   4      107.58       89.80      9.78 o 
  -4  15   4      428.72      436.14     18.67 o 
  -3  15   4      299.61      302.54     14.96 o 
  -2  15   4      210.57      184.06     11.59 o 
  -1  15   4       38.15       33.92      5.48 o 
   0  15   4        1.89        3.82      4.42 o 
   1  15   4      127.04      109.65      7.48 o 
   2  15   4        1.84        4.30      6.51 o 
   3  15   4        0.03        0.10      6.43 o 
   4  15   4       13.26       28.78     12.25 o 
   5  15   4       13.90       14.07     17.62 o 
  -7  16   4        4.40        3.78      8.30 o 
  -6  16   4      118.63      112.56     11.51 o 
  -5  16   4      116.01      122.59     12.18 o 
  -4  16   4      329.57      327.17     16.31 o 
  -3  16   4      611.55      626.89     19.15 o 
  -2  16   4       50.15       62.28      7.99 o 
  -1  16   4      192.99      219.22     11.11 o 
   0  16   4      681.87      680.68     28.30 o 
   1  16   4      483.07      453.62     13.15 o 
   2  16   4        7.17        8.97      6.66 o 
   3  16   4       44.57       42.05     11.99 o 
   4  16   4      268.71      313.20     24.51 o 
  -6  17   4        7.45       -4.94      6.94 o 
  -5  17   4        7.94        1.85      6.26 o 
  -4  17   4       12.00        6.58      5.99 o 
  -3  17   4       78.30       86.88      9.32 o 
  -2  17   4      258.66      224.18     13.41 o 
  -1  17   4       30.81       38.48      6.92 o 
   0  17   4        1.38       -0.44      4.94 o 
   1  17   4       29.49       29.27      5.38 o 
   2  17   4      212.53      205.58     24.93 o 
   3  17   4        3.33        2.24      9.03 o 
   4  17   4       15.14       18.57     11.62 o 
  -6  18   4       94.24       98.02     11.72 o 
  -5  18   4      120.54      116.47     11.54 o 
  -4  18   4      149.98      167.54     12.90 o 
  -3  18   4      321.65      334.96     16.88 o 
  -2  18   4      314.93      328.12     16.53 o 
  -1  18   4        6.94       13.63      6.43 o 
   0  18   4      465.02      485.32     17.05 o 
   1  18   4      528.06      532.84     19.38 o 
   2  18   4      219.81      216.87     16.18 o 
   3  18   4      209.81      197.59     25.92 o 
   4  18   4       67.81       61.55     14.52 o 
  -6  19   4        0.80       19.95      9.52 o 
  -5  19   4        7.97        8.55      7.36 o 
  -4  19   4       25.90       25.94      7.65 o 
  -3  19   4       10.88       15.25      6.90 o 
  -2  19   4        6.89        3.46      8.30 o 
  -1  19   4       17.08        8.58      6.29 o 
   0  19   4        1.78        4.57      5.05 o 
   1  19   4       69.26       61.39      7.31 o 
   2  19   4       29.67       27.16     10.90 o 
   3  19   4        9.29        0.70     17.03 o 
  -5  20   4       27.32       28.23      8.74 o 
  -4  20   4      192.88      206.86     14.74 o 
  -3  20   4      412.64      414.98     19.81 o 
  -2  20   4      136.23      120.49     11.54 o 
  -1  20   4       28.80       36.75     12.39 o 
   0  20   4      231.55      271.25     15.52 o 
   1  20   4      241.94      202.83     16.31 o 
   2  20   4      105.45       86.74     24.03 o 
   3  20   4       79.29       41.71     21.55 o 
  -5  21   4        0.47        7.46      7.68 o 
  -4  21   4        2.97       -6.64      6.93 o 
  -3  21   4        5.54        6.39      7.36 o 
  -2  21   4       25.23       13.15     10.01 o 
  -1  21   4       19.43       13.01      7.00 o 
   0  21   4       21.29       36.98      9.59 o 
   1  21   4        0.15       -7.94      7.94 o 
   2  21   4       46.31       27.85     19.68 o 
  -4  22   4      106.55      102.81     12.28 o 
  -3  22   4      183.17      228.09     18.21 o 
  -2  22   4       11.96       25.21      9.16 o 
  -1  22   4       47.02       30.23      9.74 o 
   0  22   4       30.37       53.14     10.94 o 
   1  22   4       63.37       61.59     12.18 o 
   2  22   4       59.68       84.75     24.97 o 
  -3  23   4        8.72        7.60      9.28 o 
  -2  23   4        6.70       10.66      8.81 o 
  -1  23   4        0.00       -1.63     10.19 o 
   0  23   4        8.45       -1.72     10.30 o 
   1  23   4       61.37       67.66     18.13 o 
  -1  24   4       10.60       -0.77      8.85 o 
  -9   1   5        1.86        3.88      5.48 o 
  -8   1   5      390.34      400.29     12.94 o 
  -7   1   5      428.94      422.86     11.36 o 
  -6   1   5      333.02      363.57     12.27 o 
  -5   1   5     1010.22      985.72     16.19 o 
  -4   1   5     2194.55     2128.21     30.62 o 
  -3   1   5        5.65        3.96      2.25 o 
  -2   1   5     1648.41     1538.25     19.92 o 
  -1   1   5     2851.73     2811.82     38.75 o 
   0   1   5      593.26      512.63      7.45 o 
   1   1   5      111.56       96.97      5.91 o 
   2   1   5       34.38       45.35      7.91 o 
   3   1   5     1508.23     1516.57     42.46 o 
   4   1   5      128.22      119.91     14.30 o 
   5   1   5        3.97       -6.96      7.32 o 
   6   1   5      341.68      354.48     54.22 o 
  -9   2   5        3.90        5.85      5.91 o 
  -8   2   5       13.37       11.71      4.59 o 
  -7   2   5       35.91       41.81      4.99 o 
  -6   2   5      108.97      104.37      6.57 o 
  -5   2   5        0.06        0.77      2.69 o 
  -4   2   5      484.47      459.79     14.57 o 
  -3   2   5      382.77      477.99      9.16 o 
  -2   2   5     1876.48     1996.43     26.89 o 
  -1   2   5      780.73      804.84     14.03 o 
   0   2   5      588.70      632.92      9.64 o 
   1   2   5      560.67      566.16     28.15 o 
   2   2   5       14.83       11.55      7.22 o 
   3   2   5      524.71      516.80     22.88 o 
   4   2   5       32.60       26.37      9.10 o 
   5   2   5       99.32       99.92     20.97 o 
   6   2   5        3.42       -3.83     10.40 o 
  -8   3   5      123.34      132.93      7.98 o 
  -7   3   5     1144.98     1152.09     20.15 o 
  -6   3   5        5.60        5.38      3.29 o 
  -5   3   5     1539.98     1531.08     21.60 o 
  -4   3   5      620.97      624.88     12.69 o 
  -3   3   5     1608.53     1624.16     21.28 o 
  -2   3   5     1999.14     1924.14     23.68 o 
  -1   3   5     1714.15     1659.45     19.38 o 
   0   3   5     3331.95     3218.96     35.32 o 
   1   3   5      802.29      776.88     19.71 o 
   2   3   5      385.75      341.11     13.33 o 
   3   3   5      985.83      994.25     32.71 o 
   4   3   5      404.65      409.77     22.10 o 
   5   3   5       32.34       42.94     11.17 o 
   6   3   5      206.41      198.61     20.85 o 
  -8   4   5        1.69        1.09      4.31 o 
  -7   4   5       21.95       23.55      5.67 o 
  -6   4   5       72.61       80.92      6.05 o 
  -5   4   5      289.99      259.70      9.01 o 
  -4   4   5      475.18      495.39     13.83 o 
  -3   4   5      211.67      211.77      7.29 o 
  -2   4   5      620.50      706.93     11.14 o 
  -1   4   5     1841.79     2000.44     22.47 o 
   0   4   5       50.55       44.82      3.72 o 
   1   4   5      552.96      605.44     16.02 o 
   2   4   5      118.76      129.76     10.61 o 
   3   4   5      120.56      154.76     33.45 o 
   4   4   5      308.96      310.08     22.29 o 
   5   4   5      443.63      490.71     47.80 o 
   6   4   5        0.21       -0.20      8.79 o 
  -8   5   5       48.52       53.29      6.27 o 
  -7   5   5      100.23      107.49      7.28 o 
  -6   5   5      231.65      225.85     10.87 o 
  -5   5   5      163.50      163.32      9.59 o 
  -4   5   5     1275.67     1235.22     20.95 o 
  -3   5   5     1129.30     1040.41     15.79 o 
  -2   5   5     3735.93     3676.20     40.44 o 
  -1   5   5     1296.80     1349.22     15.64 o 
   0   5   5      934.62      922.62     14.37 o 
   1   5   5     2288.71     2199.82     35.95 o 
   2   5   5     1403.41     1343.88     29.43 o 
   3   5   5     2217.75     2128.89     53.48 o 
   4   5   5      935.49      879.80     38.80 o 
   5   5   5        7.83       16.52      9.16 o 
  -8   6   5        4.14        4.12      5.73 o 
  -7   6   5       12.97       -0.79      3.93 o 
  -6   6   5       36.77       26.95      4.62 o 
  -5   6   5        4.48        0.41      3.38 o 
  -4   6   5      176.51      194.57      8.71 o 
  -3   6   5      865.31      901.63     18.84 o 
  -2   6   5      353.01      365.56      9.97 o 
  -1   6   5       20.12       21.05      2.63 o 
   0   6   5       43.85       44.33      3.72 o 
   1   6   5       97.98      129.07      8.07 o 
   2   6   5       35.02       31.58      6.10 o 
   3   6   5        0.01        4.32      6.37 o 
   4   6   5      691.36      626.81     58.41 o 
   5   6   5       99.18       93.43     14.50 o 
  -8   7   5       14.84       35.50      7.63 o 
  -7   7   5        2.64        1.09      5.14 o 
  -6   7   5      160.32      162.34     11.09 o 
  -5   7   5      470.14      412.38     13.70 o 
  -4   7   5      206.72      201.58     12.17 o 
  -3   7   5      277.20      276.57     11.09 o 
  -2   7   5     2261.66     2167.72     30.06 o 
  -1   7   5     1223.45     1207.60     15.97 o 
   0   7   5     1981.38     1984.66     25.24 o 
   1   7   5     2064.73     2009.58     26.50 o 
   2   7   5      557.28      590.72     23.38 o 
   3   7   5     1569.96     1536.52     34.44 o 
   4   7   5      768.92      809.12     31.44 o 
   5   7   5      194.69      223.48     20.81 o 
  -8   8   5      153.32      140.80     12.20 o 
  -7   8   5        6.28       10.75      5.65 o 
  -6   8   5        0.16        4.30      4.57 o 
  -5   8   5       87.49      103.35     10.15 o 
  -4   8   5       59.16       67.71      6.75 o 
  -3   8   5      975.51     1026.41     21.23 o 
  -2   8   5      601.72      620.49     13.65 o 
  -1   8   5       14.61       19.01      2.65 o 
   0   8   5      787.38      781.48     15.06 o 
   1   8   5      100.59      100.18      6.04 o 
   2   8   5      274.27      250.73     13.56 o 
   3   8   5       60.52       68.21     13.10 o 
   4   8   5      205.84      228.45     19.73 o 
   5   8   5        2.16       -1.95      8.22 o 
  -8   9   5        1.11        1.23      6.39 o 
  -7   9   5      140.39      137.97     11.26 o 
  -6   9   5      511.15      517.33     21.95 o 
  -5   9   5      981.17      938.38     25.96 o 
  -4   9   5       15.56       14.43      4.77 o 
  -3   9   5      500.65      512.63     14.63 o 
  -2   9   5     2089.99     2031.56     29.54 o 
  -1   9   5      553.33      541.41     11.52 o 
   0   9   5      567.14      553.02     15.16 o 
   1   9   5     1171.03     1212.66     19.25 o 
   2   9   5      165.63      206.08     11.34 o 
   3   9   5      479.21      546.16     16.88 o 
   4   9   5      362.63      355.86     24.15 o 
   5   9   5       99.73      110.75     16.20 o 
  -8  10   5      162.61      167.29     13.41 o 
  -7  10   5       28.35       10.20      5.41 o 
  -6  10   5       16.77       11.26      7.48 o 
  -5  10   5      159.43      160.55     20.74 o 
  -4  10   5        0.72       -1.23      4.15 o 
  -3  10   5       35.59       29.39      5.35 o 
  -2  10   5      108.70      112.07      7.27 o 
  -1  10   5       10.48       11.42      4.67 o 
   0  10   5      688.52      739.34     15.88 o 
   1  10   5      576.41      560.54     12.71 o 
   2  10   5      619.63      541.02     19.56 o 
   3  10   5        0.75        7.57      6.15 o 
   4  10   5       88.22       66.06     12.36 o 
   5  10   5       12.58       -4.36     12.36 o 
  -8  11   5       26.28       27.75      7.23 o 
  -7  11   5      282.16      282.42     14.15 o 
  -6  11   5     1063.01     1039.60     25.66 o 
  -5  11   5      832.26      841.21     24.57 o 
  -4  11   5      263.60      253.91     13.05 o 
  -3  11   5      670.52      670.60     17.80 o 
  -2  11   5     1448.32     1457.38     27.16 o 
  -1  11   5      115.66      116.00      6.63 o 
   0  11   5      123.69      119.16      7.75 o 
   1  11   5      759.69      773.04     15.43 o 
   2  11   5       37.04       36.45      7.79 o 
   3  11   5       12.57       10.08      7.25 o 
   4  11   5      306.91      273.98     51.59 o 
   5  11   5       28.09       32.58     16.73 o 
  -7  12   5       46.26       55.33      8.61 o 
  -6  12   5       46.91       47.68      8.03 o 
  -5  12   5       50.31       48.87      7.61 o 
  -4  12   5      268.62      277.54     13.92 o 
  -3  12   5      143.17      147.22     11.14 o 
  -2  12   5      121.68      100.40      8.09 o 
  -1  12   5        0.04        2.37      3.95 o 
   0  12   5        8.57       10.49      4.22 o 
   1  12   5       25.91       16.34      5.00 o 
   2  12   5       10.21       10.97      6.46 o 
   3  12   5        2.45        6.32      6.24 o 
   4  12   5      147.76      140.88     13.80 o 
   5  12   5        7.25       27.74     17.23 o 
  -7  13   5      212.87      192.37     13.95 o 
  -6  13   5      698.34      628.20     26.65 o 
  -5  13   5      569.58      569.62     20.96 o 
  -4  13   5        3.02        2.78      5.06 o 
  -3  13   5      236.02      252.31     13.17 o 
  -2  13   5     2524.70     2503.10     41.13 o 
  -1  13   5      129.57      130.53     10.11 o 
   0  13   5       33.18       34.53      7.01 o 
   1  13   5      286.11      283.95     10.90 o 
   2  13   5      621.09      569.90     20.91 o 
   3  13   5       92.56       82.12     11.06 o 
   4  13   5        3.11       -2.32      7.38 o 
  -7  14   5        3.00        2.41      6.62 o 
  -6  14   5      104.89       98.03     12.41 o 
  -5  14   5        8.95        7.35      6.04 o 
  -4  14   5      482.59      429.63     15.90 o 
  -3  14   5       24.09       30.73      6.53 o 
  -2  14   5       47.07       49.44      6.97 o 
  -1  14   5       33.13       34.19      5.67 o 
   0  14   5       44.68       31.84      5.96 o 
   1  14   5       12.02        9.56      4.90 o 
   2  14   5        0.44        0.18      6.00 o 
   3  14   5      151.68      133.54     17.68 o 
   4  14   5      166.31      192.66     19.83 o 
  -7  15   5       13.43       16.79      8.25 o 
  -6  15   5      169.69      182.93     13.59 o 
  -5  15   5      168.06      147.66     11.85 o 
  -4  15   5       70.25       60.61      9.73 o 
  -3  15   5      205.90      215.07     13.08 o 
  -2  15   5     1150.31     1179.70     26.10 o 
  -1  15   5      335.15      346.35     15.15 o 
   0  15   5       24.84       18.81      6.32 o 
   1  15   5      706.77      692.35     18.00 o 
   2  15   5      905.44      870.08     26.82 o 
   3  15   5      515.89      491.13     27.06 o 
   4  15   5       31.05       39.95     12.78 o 
  -6  16   5       23.24       17.77      7.48 o 
  -5  16   5        1.47        7.34      6.72 o 
  -4  16   5        6.29       11.79      6.39 o 
  -3  16   5        2.81        1.59      5.60 o 
  -2  16   5       18.42       17.79      6.33 o 
  -1  16   5       59.90       60.52     10.81 o 
   0  16   5       93.47       83.78      7.20 o 
   1  16   5        0.05        1.93      4.35 o 
   2  16   5        1.14       -7.01      7.91 o 
   3  16   5        1.28       -7.30      7.40 o 
   4  16   5       22.72       20.54     22.56 o 
  -6  17   5       22.02       12.60      7.64 o 
  -5  17   5      192.18      166.92     13.19 o 
  -4  17   5       39.18       33.96      7.99 o 
  -3  17   5      239.96      258.71     15.13 o 
  -2  17   5      549.03      590.23     22.32 o 
  -1  17   5      437.38      438.09     16.85 o 
   0  17   5       92.19       80.20      8.01 o 
   1  17   5      557.98      551.95     16.97 o 
   2  17   5      701.05      666.95     28.50 o 
   3  17   5      228.65      219.98     17.19 o 
  -6  18   5       20.17       20.85     10.88 o 
  -5  18   5        4.32        8.01      7.53 o 
  -4  18   5        0.55        4.04      6.58 o 
  -3  18   5       39.41       51.15      8.36 o 
  -2  18   5        0.37       -2.89      6.33 o 
  -1  18   5       56.27       64.18      9.85 o 
   0  18   5       92.11       87.38      8.53 o 
   1  18   5       87.88       93.02     13.41 o 
   2  18   5        2.29        6.82      9.05 o 
   3  18   5        1.02        3.08     14.56 o 
  -5  19   5      211.19      192.36     14.75 o 
  -4  19   5       93.89       91.51     10.70 o 
  -3  19   5       15.00       13.06      6.95 o 
  -2  19   5      392.01      403.12     29.27 o 
  -1  19   5      290.39      305.18     16.51 o 
   0  19   5      453.82      398.28     21.55 o 
   1  19   5       83.50       77.38      8.43 o 
   2  19   5      252.18      217.85     17.57 o 
  -5  20   5        4.56        2.33      7.34 o 
  -4  20   5       34.68       34.43      8.39 o 
  -3  20   5      104.59       78.44     12.46 o 
  -2  20   5      112.95      114.81     11.15 o 
  -1  20   5       71.10       35.68     10.94 o 
   0  20   5        2.58        1.60      6.05 o 
   1  20   5       28.77       23.50      6.75 o 
   2  20   5        0.04       -1.42      8.38 o 
  -4  21   5      141.17      157.29     17.98 o 
  -3  21   5        1.27       12.18      9.16 o 
  -2  21   5       54.62       52.55     10.33 o 
  -1  21   5      306.89      305.07     17.43 o 
   0  21   5       54.44       52.49      9.65 o 
   1  21   5       44.51       16.32      9.97 o 
  -3  22   5       19.50        9.47      9.49 o 
  -2  22   5        0.37       12.45      7.39 o 
  -1  22   5       41.05       38.80      9.17 o 
   0  22   5       22.11       22.72     10.23 o 
  -2  23   5       37.71       46.60      9.97 o 
  -1  23   5      121.83      132.90     15.57 o 
  -8   0   6      260.49      260.71     17.38 o 
  -7   0   6      637.33      655.00     19.84 o 
  -6   0   6      759.33      767.80     25.35 o 
  -5   0   6       41.54       40.39      6.86 o 
  -4   0   6     5252.59     5070.22     77.55 o 
  -3   0   6     2245.02     2201.00     38.93 o 
  -2   0   6     1919.21     1833.42     33.64 o 
  -1   0   6        6.11        6.02      2.80 o 
   0   0   6     1341.82     1355.30     20.12 o 
   1   0   6     4084.58     4402.19    125.07 o 
   2   0   6      200.59      202.50     23.04 o 
   3   0   6       43.49       59.59     15.31 o 
   4   0   6      379.69      336.29     34.38 o 
   5   0   6      209.27      223.03     29.82 o 
  -8   1   6       13.75       11.81      4.49 o 
  -7   1   6        2.93        2.25      3.74 o 
  -6   1   6      141.66      131.35      6.94 o 
  -5   1   6       92.64       97.97      8.22 o 
  -4   1   6       24.89       17.00      3.72 o 
  -3   1   6        9.01       13.13      2.86 o 
  -2   1   6       80.75      112.81      5.18 o 
  -1   1   6       77.81       82.02      4.26 o 
   0   1   6       32.69       30.78      2.70 o 
   1   1   6       29.89       28.45      6.95 o 
   2   1   6        9.03        7.01      5.97 o 
   3   1   6       11.91       18.56      8.13 o 
   4   1   6       44.17       37.88     20.33 o 
   5   1   6        8.78       20.64     10.37 o 
  -8   2   6      150.57      145.00      8.44 o 
  -7   2   6      600.86      604.07     13.51 o 
  -6   2   6       10.32        8.80      3.76 o 
  -5   2   6      152.24      138.09      8.47 o 
  -4   2   6     1920.64     1874.01     28.85 o 
  -3   2   6     2992.31     2981.38     34.99 o 
  -2   2   6      100.94       87.50      4.62 o 
  -1   2   6      591.40      525.37     10.35 o 
   0   2   6     1609.97     1565.45     19.05 o 
   1   2   6     1321.25     1379.79     29.86 o 
   2   2   6       24.44       41.83      8.40 o 
   3   2   6        4.16        3.17      6.79 o 
   4   2   6      982.52      981.35     36.37 o 
   5   2   6      254.92      306.93     24.65 o 
  -8   3   6        9.37       15.45      4.65 o 
  -7   3   6       31.79       20.30      4.57 o 
  -6   3   6      127.60      126.22      7.28 o 
  -5   3   6       62.85       52.13      5.87 o 
  -4   3   6       23.74       20.52      4.84 o 
  -3   3   6        2.64        1.15      2.48 o 
  -2   3   6       40.41       53.39      3.62 o 
  -1   3   6     1011.67      910.58     31.78 o 
   0   3   6       75.39       69.07      5.28 o 
   1   3   6      114.40      146.78     12.07 o 
   2   3   6        3.58        5.74      6.20 o 
   3   3   6       65.84       79.96     14.19 o 
   4   3   6        9.81       -3.83      7.16 o 
   5   3   6        9.99        4.27     12.02 o 
  -8   4   6       50.59       53.44      6.29 o 
  -7   4   6      386.48      405.06     12.30 o 
  -6   4   6       38.64       37.60      5.18 o 
  -5   4   6       61.28       60.28      6.94 o 
  -4   4   6      637.74      613.18     16.25 o 
  -3   4   6      638.77      596.30     12.21 o 
  -2   4   6      133.48      110.20      5.28 o 
  -1   4   6     2572.51     2463.51     27.46 o 
   0   4   6      551.48      527.67     12.31 o 
   1   4   6     1255.38     1273.44     31.52 o 
   2   4   6      109.26      139.41     13.91 o 
   3   4   6      332.67      405.34     21.36 o 
   4   4   6      786.81      822.73     32.85 o 
   5   4   6      191.81      199.52     40.01 o 
  -8   5   6      119.79      123.24     11.29 o 
  -7   5   6       21.78       22.05      4.74 o 
  -6   5   6       63.15       59.54      6.56 o 
  -5   5   6      171.79      159.54     10.97 o 
  -4   5   6       16.95       11.25      4.20 o 
  -3   5   6        2.97        1.98      2.22 o 
  -2   5   6      458.37      461.49      9.44 o 
  -1   5   6      128.83      138.09      5.98 o 
   0   5   6      265.09      287.70      7.80 o 
   1   5   6      126.08      113.06      9.66 o 
   2   5   6        0.76        7.51      5.98 o 
   3   5   6       65.70       63.57     10.91 o 
   4   5   6        3.05        8.11      7.52 o 
   5   5   6       65.36       64.46     13.81 o 
  -8   6   6       87.21       89.53     12.67 o 
  -7   6   6      263.72      286.06     13.91 o 
  -6   6   6      454.12      425.04     16.36 o 
  -5   6   6      104.55      102.76      8.53 o 
  -4   6   6     1477.53     1402.78     31.26 o 
  -3   6   6       68.10       70.66      8.12 o 
  -2   6   6     2085.13     2044.82     29.29 o 
  -1   6   6     3114.19     3132.79     36.04 o 
   0   6   6     1336.80     1311.87     18.19 o 
   1   6   6     1439.68     1326.47     29.79 o 
   2   6   6      957.89      933.15     31.05 o 
   3   6   6      597.21      536.87     29.26 o 
   4   6   6      694.24      697.47     36.04 o 
   5   6   6      255.89      224.88     21.44 o 
  -8   7   6       64.07       67.50     10.91 o 
  -7   7   6       21.56       25.69      6.78 o 
  -6   7   6      139.90      129.39     12.12 o 
  -5   7   6        4.43       -1.52      5.03 o 
  -4   7   6       11.44       11.56      4.63 o 
  -3   7   6      255.73      265.73     10.53 o 
  -2   7   6      475.41      473.08     12.22 o 
  -1   7   6       30.23       41.52      4.06 o 
   0   7   6       27.47       35.94      3.77 o 
   1   7   6      211.69      194.84     16.20 o 
   2   7   6      134.06      133.76     11.17 o 
   3   7   6       19.56        3.96      6.94 o 
   4   7   6       34.96       24.49      9.20 o 
   5   7   6        1.47       -6.76      9.28 o 
  -8   8   6      160.71      162.17     13.20 o 
  -7   8   6      372.95      384.60     33.83 o 
  -6   8   6      125.64      117.41     11.52 o 
  -5   8   6      716.20      727.98     21.69 o 
  -4   8   6     1092.27     1107.37     24.04 o 
  -3   8   6      879.30      929.97     18.65 o 
  -2   8   6     2503.91     2389.53     33.63 o 
  -1   8   6     1918.93     1918.04     28.99 o 
   0   8   6      845.85      868.37     15.99 o 
   1   8   6      643.83      649.69     28.59 o 
   2   8   6     2084.05     1958.01     48.80 o 
   3   8   6      249.40      248.97     19.54 o 
   4   8   6      312.87      278.82     25.31 o 
  -8   9   6      133.13      133.99     12.42 o 
  -7   9   6       28.86       22.21      8.07 o 
  -6   9   6      114.99      131.14     10.58 o 
  -5   9   6        8.58        7.28      5.08 o 
  -4   9   6      303.98      327.61     14.36 o 
  -3   9   6       64.81       68.63      7.09 o 
  -2   9   6       46.19       51.70      5.51 o 
  -1   9   6      878.13      920.08     18.57 o 
   0   9   6      233.87      235.60     10.18 o 
   1   9   6      613.53      598.18     17.45 o 
   2   9   6      596.67      542.76     19.93 o 
   3   9   6       53.06       48.98     25.99 o 
   4   9   6       12.60       11.75      8.97 o 
  -8  10   6      243.33      257.11     16.13 o 
  -7  10   6      170.05      163.48     12.60 o 
  -6  10   6       24.04       29.06      6.88 o 
  -5  10   6      303.51      287.83     14.63 o 
  -4  10   6     1360.19     1396.97     28.45 o 
  -3  10   6      155.10      174.69     10.49 o 
  -2  10   6       90.72      102.96      7.38 o 
  -1  10   6     1008.96     1018.29     21.71 o 
   0  10   6       22.25       34.49      4.69 o 
   1  10   6      970.99      915.53     24.00 o 
   2  10   6      363.55      350.63     20.60 o 
   3  10   6       99.70       73.48     15.37 o 
   4  10   6       12.92       10.34     13.02 o 
  -7  11   6        0.15        0.33      6.33 o 
  -6  11   6       82.42      101.60     10.14 o 
  -5  11   6       23.25       31.48      6.55 o 
  -4  11   6       82.00       80.72     12.28 o 
  -3  11   6      224.39      216.80     11.98 o 
  -2  11   6       22.06       33.97      5.88 o 
  -1  11   6        0.16        0.34      3.83 o 
   0  11   6      356.89      318.27     12.66 o 
   1  11   6      208.14      189.57     11.99 o 
   2  11   6      288.28      277.22     33.89 o 
   3  11   6       19.45       13.14      8.70 o 
   4  11   6        0.49       -2.34      8.64 o 
  -7  12   6       47.00       39.98      9.08 o 
  -6  12   6        1.72       -5.10      5.60 o 
  -5  12   6      260.51      248.24     14.12 o 
  -4  12   6      676.31      719.85     22.52 o 
  -3  12   6      151.91      151.26     10.53 o 
  -2  12   6        4.76       -4.34      4.34 o 
  -1  12   6      233.72      252.82     15.88 o 
   0  12   6       31.93       40.38      5.27 o 
   1  12   6      291.41      287.71     14.90 o 
   2  12   6      126.47      106.96     12.12 o 
   3  12   6        3.17        7.92      7.05 o 
   4  12   6       31.43       23.87     10.90 o 
  -7  13   6        1.12       10.47      7.42 o 
  -6  13   6       33.27       32.79      7.42 o 
  -5  13   6       49.56       58.09      8.32 o 
  -4  13   6       40.64       47.44      7.44 o 
  -3  13   6        2.19       -0.61      5.45 o 
  -2  13   6       46.61       63.88      7.84 o 
  -1  13   6      193.37      207.65     11.03 o 
   0  13   6      602.23      538.20     13.81 o 
   1  13   6       43.04       39.00      8.42 o 
   2  13   6      226.49      194.67     15.45 o 
   3  13   6       21.77       14.12     13.33 o 
   4  13   6       16.61       14.40     14.69 o 
  -7  14   6       61.22       56.02     14.19 o 
  -6  14   6      114.16      116.91     11.30 o 
  -5  14   6      251.32      251.38     15.01 o 
  -4  14   6      399.17      389.51     22.34 o 
  -3  14   6      168.01      168.62     11.65 o 
  -2  14   6      646.65      616.17     18.76 o 
  -1  14   6      152.84      164.31     10.20 o 
   0  14   6      374.75      368.44     13.78 o 
   1  14   6      347.79      335.10     16.72 o 
   2  14   6      462.60      449.65     20.78 o 
   3  14   6        5.78       13.44      8.38 o 
  -6  15   6       41.54       35.90      8.88 o 
  -5  15   6        0.34        5.65      6.17 o 
  -4  15   6       53.67       39.21     13.20 o 
  -3  15   6      119.89      122.82     11.95 o 
  -2  15   6       10.28        2.87      5.46 o 
  -1  15   6      334.13      341.16     22.28 o 
   0  15   6       52.34       42.40      5.94 o 
   1  15   6       81.68       84.08      9.51 o 
   2  15   6       34.40       25.82      9.09 o 
   3  15   6        1.93        6.37      7.74 o 
  -6  16   6      207.03      218.03     15.41 o 
  -5  16   6      248.45      237.76     15.09 o 
  -4  16   6      353.16      345.96     19.85 o 
  -3  16   6      103.71       87.78      9.56 o 
  -2  16   6      302.19      310.30     16.30 o 
  -1  16   6      573.08      592.94     17.24 o 
   0  16   6      491.16      464.91     14.22 o 
   1  16   6      966.53      836.25     29.50 o 
   2  16   6      187.92      178.08     15.79 o 
   3  16   6      169.85      148.80     15.26 o 
  -6  17   6        2.64       12.05      7.68 o 
  -5  17   6        4.13        2.65      6.53 o 
  -4  17   6       10.49        4.44     10.31 o 
  -3  17   6       20.42        9.34      8.47 o 
  -2  17   6      238.28      215.33     15.18 o 
  -1  17   6       54.87       56.90      8.76 o 
   0  17   6        7.44        8.95      5.07 o 
   1  17   6       48.71       36.29      8.27 o 
   2  17   6        0.05        0.00     10.87 o 
  -5  18   6      112.35      129.73     12.56 o 
  -4  18   6       41.35       34.23      8.68 o 
  -3  18   6      351.23      412.10     22.83 o 
  -2  18   6      138.74      135.85     11.82 o 
  -1  18   6      194.96      206.96     13.95 o 
   0  18   6      141.62      159.66     18.17 o 
   1  18   6      299.40      348.12     18.03 o 
   2  18   6      230.23      290.31     24.99 o 
  -5  19   6       33.39       29.60      9.15 o 
  -4  19   6       27.11       25.89      8.09 o 
  -3  19   6        0.07        5.52      8.22 o 
  -2  19   6       24.66       18.93      7.78 o 
  -1  19   6       55.78       53.62     14.10 o 
   0  19   6       65.96       55.34      8.07 o 
   1  19   6        1.34       -2.18      6.68 o 
  -4  20   6      108.20      100.64     11.87 o 
  -3  20   6       99.03       76.84     12.53 o 
  -2  20   6      112.96      103.88     11.33 o 
  -1  20   6        9.84       15.75      7.59 o 
   0  20   6       88.13       96.86      9.80 o 
   1  20   6      204.59      217.14     17.70 o 
  -3  21   6        2.50       -1.89      8.59 o 
  -2  21   6        0.30       -6.61      6.61 o 
  -1  21   6        5.71       -0.53      8.56 o 
   0  21   6       49.98       60.86      8.59 o 
  -8   1   7        9.47       10.66      4.67 o 
  -7   1   7      104.51      111.53      8.73 o 
  -6   1   7      250.69      239.49     11.01 o 
  -5   1   7      738.94      735.19     17.42 o 
  -4   1   7     1005.28      976.77     17.46 o 
  -3   1   7      860.50      803.35     13.81 o 
  -2   1   7      473.02      483.97     11.03 o 
  -1   1   7     4480.84     4525.73     40.51 o 
   0   1   7      303.04      307.21     13.37 o 
   1   1   7       89.50       59.46      9.53 o 
   2   1   7      487.33      500.82     23.73 o 
   3   1   7     1322.18     1308.16     42.31 o 
   4   1   7      174.28      171.61     40.07 o 
  -8   2   7       23.60       17.03      4.87 o 
  -7   2   7        0.03        3.27      4.00 o 
  -6   2   7       85.34       78.70      7.62 o 
  -5   2   7       16.61        4.57      4.65 o 
  -4   2   7        2.02       -0.79      3.56 o 
  -3   2   7      198.42      211.51      8.56 o 
  -2   2   7       44.52       39.19      3.89 o 
  -1   2   7        1.77        0.08      2.36 o 
   0   2   7        0.91        2.52      3.81 o 
   1   2   7      179.77      160.57     25.23 o 
   2   2   7       62.93       51.48      9.99 o 
   3   2   7       56.98       57.18     12.04 o 
   4   2   7        0.48       -0.66      8.76 o 
  -8   3   7       90.15       98.11      7.44 o 
  -7   3   7        4.62        2.60      4.32 o 
  -6   3   7      496.70      490.19     15.03 o 
  -5   3   7      777.62      843.23     34.22 o 
  -4   3   7     1686.41     1626.92     28.85 o 
  -3   3   7      648.93      659.37     12.36 o 
  -2   3   7      723.27      729.65     12.88 o 
  -1   3   7     1993.49     2038.15     21.64 o 
   0   3   7     1148.79     1173.16     27.51 o 
   1   3   7       30.66       16.55      7.02 o 
   2   3   7     2158.32     2238.99    103.26 o 
   3   3   7      838.19      756.57     52.08 o 
   4   3   7      332.74      315.21     24.56 o 
  -8   4   7        0.47       -2.47      5.11 o 
  -7   4   7       40.38       32.28      5.59 o 
  -6   4   7       15.17       21.49      5.96 o 
  -5   4   7        5.38        1.48      4.41 o 
  -4   4   7      376.16      434.24     12.91 o 
  -3   4   7      451.73      478.81      9.98 o 
  -2   4   7       26.40       34.23      3.72 o 
  -1   4   7      365.91      359.96     12.24 o 
   0   4   7       38.39       52.07      7.58 o 
   1   4   7        8.45       -3.11      5.71 o 
   2   4   7       39.66       38.38      9.26 o 
   3   4   7      106.26      143.58     42.83 o 
   4   4   7       91.03       71.93     13.62 o 
  -8   5   7       99.60       86.80     12.39 o 
  -7   5   7       72.11       73.33      9.10 o 
  -6   5   7      418.87      433.26     16.55 o 
  -5   5   7       74.00       76.05      8.14 o 
  -4   5   7     1343.25     1286.65     23.30 o 
  -3   5   7      816.80      841.78     15.99 o 
  -2   5   7      591.78      608.61     17.16 o 
  -1   5   7      649.45      667.81     13.46 o 
   0   5   7      382.48      423.02     12.65 o 
   1   5   7      585.16      600.56     24.25 o 
   2   5   7      663.17      661.48     27.44 o 
   3   5   7      497.76      463.64     36.60 o 
   4   5   7       90.02      115.97     16.33 o 
  -8   6   7        2.10       -3.62      6.01 o 
  -7   6   7        0.67       -4.82      4.82 o 
  -6   6   7       13.31        6.68      5.97 o 
  -5   6   7       43.88       46.21      6.73 o 
  -4   6   7      523.97      495.20     25.25 o 
  -3   6   7       24.11       24.32      4.73 o 
  -2   6   7       82.42       85.73      5.94 o 
  -1   6   7       31.08       32.89      4.23 o 
   0   6   7      197.28      196.87      9.83 o 
   1   6   7      250.12      243.01     20.33 o 
   2   6   7        0.08        7.05      6.89 o 
   3   6   7        5.67       10.09      8.44 o 
   4   6   7       14.70       21.40      9.55 o 
  -8   7   7       13.43        1.73      8.11 o 
  -7   7   7      218.66      223.90     16.37 o 
  -6   7   7      174.46      183.59     12.18 o 
  -5   7   7      323.70      314.87     14.98 o 
  -4   7   7       59.72       72.89      7.54 o 
  -3   7   7     1931.58     1933.27     30.09 o 
  -2   7   7       24.10       35.27      5.35 o 
  -1   7   7      275.37      269.65     12.82 o 
   0   7   7      162.38      182.20     20.48 o 
   1   7   7      413.01      433.19     15.39 o 
   2   7   7      250.41      282.47     30.96 o 
   3   7   7       56.45       88.36     19.55 o 
   4   7   7      211.35      194.17     29.11 o 
  -8   8   7       69.19       40.43     15.69 o 
  -7   8   7       25.17       18.12      8.01 o 
  -6   8   7        0.01        1.27      7.97 o 
  -5   8   7       11.04       17.92      5.74 o 
  -4   8   7       44.60       30.61      6.01 o 
  -3   8   7       17.16       18.75      4.74 o 
  -2   8   7        5.43        4.81      3.97 o 
  -1   8   7        1.04        6.36      3.74 o 
   0   8   7     1223.49     1160.77     25.44 o 
   1   8   7      243.47      246.13     13.53 o 
   2   8   7       59.33       63.02     11.93 o 
   3   8   7        1.95        4.70      7.90 o 
   4   8   7       11.10       22.65     14.12 o 
  -8   9   7        8.11        6.21      8.11 o 
  -7   9   7       83.50       92.28     10.94 o 
  -6   9   7      755.85      699.57     31.28 o 
  -5   9   7       65.59       78.74      8.38 o 
  -4   9   7       92.16       91.65      8.66 o 
  -3   9   7      818.18      793.62     25.46 o 
  -2   9   7     1115.52     1056.66     21.21 o 
  -1   9   7      243.64      247.56     11.19 o 
   0   9   7      393.97      433.06     15.99 o 
   1   9   7      176.88      173.99     11.97 o 
   2   9   7      572.14      518.69     38.81 o 
   3   9   7       61.92       59.17     12.50 o 
  -7  10   7       70.81       60.86      9.09 o 
  -6  10   7        3.04        6.72      7.30 o 
  -5  10   7        5.67        4.17      5.46 o 
  -4  10   7       39.18       39.12      6.75 o 
  -3  10   7        0.21       -1.85      4.04 o 
  -2  10   7        0.61       -1.43      4.02 o 
  -1  10   7        8.66        7.39      4.19 o 
   0  10   7     1557.73     1420.05     29.75 o 
   1  10   7      102.33       88.19      9.13 o 
   2  10   7        9.55        7.57     14.11 o 
   3  10   7       26.25       34.26     11.10 o 
  -7  11   7       22.40       34.16      8.03 o 
  -6  11   7      974.51      965.51     34.02 o 
  -5  11   7      149.71      145.30     11.28 o 
  -4  11   7      271.63      300.72     15.03 o 
  -3  11   7      273.94      288.12     14.04 o 
  -2  11   7     2221.54     2204.20     42.47 o 
  -1  11   7     1522.50     1499.25     31.14 o 
   0  11   7      711.29      711.20     28.47 o 
   1  11   7      289.10      251.67     14.40 o 
   2  11   7      327.65      324.91     24.44 o 
   3  11   7      499.96      486.30     38.49 o 
  -7  12   7        4.30        2.30      7.20 o 
  -6  12   7        3.43       -3.48      5.74 o 
  -5  12   7        5.54        4.44      8.25 o 
  -4  12   7       73.96       72.45      8.57 o 
  -3  12   7        6.70        3.43      5.95 o 
  -2  12   7      607.37      578.34     23.66 o 
  -1  12   7       33.22       24.11      5.57 o 
   0  12   7       87.68       63.91      8.29 o 
   1  12   7      117.48      121.60     10.86 o 
   2  12   7      196.00      167.89     14.60 o 
   3  12   7        0.58       -0.75      8.63 o 
  -7  13   7      104.57      122.70     12.21 o 
  -6  13   7      256.04      216.78     19.15 o 
  -5  13   7      479.25      459.45     18.72 o 
  -4  13   7       15.09       16.75      6.28 o 
  -3  13   7      924.66      932.51     27.77 o 
  -2  13   7      219.89      220.21     12.68 o 
  -1  13   7      908.26      915.11     20.89 o 
   0  13   7      355.65      355.11     17.88 o 
   1  13   7      400.31      414.04     18.33 o 
   2  13   7      406.42      403.96     28.09 o 
   3  13   7      162.31      152.96     18.76 o 
  -6  14   7       14.18       15.76      7.31 o 
  -5  14   7        7.63        9.57      6.39 o 
  -4  14   7      186.97      172.65     12.87 o 
  -3  14   7      286.27      268.55     17.40 o 
  -2  14   7      134.31      142.25     14.06 o 
  -1  14   7       77.29       87.08      8.49 o 
   0  14   7      111.79       98.04     12.09 o 
   1  14   7       72.72       69.78      9.29 o 
   2  14   7       70.17       58.25     10.91 o 
  -6  15   7      130.36      101.86     13.43 o 
  -5  15   7       53.28       63.65      9.48 o 
  -4  15   7       75.52       57.15      8.88 o 
  -3  15   7       42.35       41.10      9.71 o 
  -2  15   7      107.65      123.24     11.05 o 
  -1  15   7      240.45      254.35     13.35 o 
   0  15   7      239.22      239.52     14.98 o 
   1  15   7       90.96       94.18     14.28 o 
   2  15   7       90.85       85.87     12.49 o 
  -6  16   7       11.62       -4.19      7.32 o 
  -5  16   7        3.67        7.83      6.66 o 
  -4  16   7       24.01       15.55      7.12 o 
  -3  16   7       29.57       17.03      8.28 o 
  -2  16   7        2.86        5.76      6.26 o 
  -1  16   7        5.37        8.12      5.85 o 
   0  16   7        9.96       12.52      6.70 o 
   1  16   7       73.61       56.43     12.85 o 
   2  16   7        0.25        8.57      9.10 o 
  -5  17   7       45.16       51.77      9.31 o 
  -4  17   7       76.38       60.45     10.68 o 
  -3  17   7        2.96       -7.01      7.01 o 
  -2  17   7      101.17      100.44     14.18 o 
  -1  17   7      180.94      174.70     13.85 o 
   0  17   7      180.78      181.50     14.00 o 
   1  17   7       55.06       57.15      9.57 o 
  -5  18   7        3.29       12.81      7.88 o 
  -4  18   7       37.92       43.09     10.49 o 
  -3  18   7       27.10       26.98      9.19 o 
  -2  18   7       39.61       27.12      8.05 o 
  -1  18   7       20.45       19.24      8.29 o 
   0  18   7        5.73        5.73      6.70 o 
   1  18   7       11.97        6.27      7.54 o 
  -4  19   7       29.61       30.11     10.32 o 
  -3  19   7       77.03       88.64     11.06 o 
  -2  19   7       85.49       85.56     11.00 o 
  -1  19   7      375.99      401.87     20.19 o 
   0  19   7      118.39      161.23     13.92 o 
  -3  20   7        0.49       -5.45      7.13 o 
  -2  20   7       75.14       66.64     11.76 o 
  -1  20   7        5.11       12.70      8.02 o 
  -8   0   8      138.17      126.53     15.03 o 
  -7   0   8      347.18      297.32     18.55 o 
  -6   0   8      327.00      293.66     17.68 o 
  -5   0   8      595.90      653.18     36.08 o 
  -4   0   8     1974.60     1894.04     49.03 o 
  -3   0   8     2187.05     2294.02     37.74 o 
  -2   0   8      190.79      233.14     16.07 o 
  -1   0   8      186.42      215.22     23.98 o 
   0   0   8     2653.17     2645.01     87.84 o 
   1   0   8     2496.82     2530.72     88.71 o 
   2   0   8      229.52      260.61     29.03 o 
   3   0   8     1128.06     1093.19     56.19 o 
  -8   1   8       11.23        5.21      5.48 o 
  -7   1   8        5.53        4.45      4.84 o 
  -6   1   8       16.92       18.11      4.95 o 
  -5   1   8        4.98        4.70      4.12 o 
  -4   1   8       80.65       85.40      6.59 o 
  -3   1   8      152.68      165.48      7.44 o 
  -2   1   8      249.39      257.70      8.98 o 
  -1   1   8        2.47        5.90      4.08 o 
   0   1   8      528.47      570.33     23.79 o 
   1   1   8      135.66      167.48     21.72 o 
   2   1   8       58.76       51.29     10.87 o 
   3   1   8        0.05        7.94      8.63 o 
  -8   2   8      171.41      165.19     11.86 o 
  -7   2   8      357.87      367.17     14.56 o 
  -6   2   8      448.62      448.64     13.59 o 
  -5   2   8      700.10      690.91     19.72 o 
  -4   2   8      698.70      721.63     17.20 o 
  -3   2   8     1692.65     1663.67     21.39 o 
  -2   2   8       86.04      106.30      6.06 o 
  -1   2   8      193.65      211.05     11.68 o 
   0   2   8     2375.35     2355.02     46.97 o 
   1   2   8      891.77      830.19     30.82 o 
   2   2   8      483.33      426.45     23.38 o 
   3   2   8      397.59      425.40     28.71 o 
  -8   3   8        2.53        5.22      5.57 o 
  -7   3   8       41.92       34.61      6.67 o 
  -6   3   8       78.78       62.09      8.20 o 
  -5   3   8      186.04      201.28     13.50 o 
  -4   3   8        0.18        0.11      3.99 o 
  -3   3   8      426.10      452.19      9.82 o 
  -2   3   8       37.55       40.79      7.66 o 
  -1   3   8      436.83      439.56     12.89 o 
   0   3   8        7.05       10.46      7.48 o 
   1   3   8       31.89       33.06      8.99 o 
   2   3   8      134.26      111.90     17.39 o 
   3   3   8      104.18      110.28     15.18 o 
  -8   4   8      178.89      180.51     12.44 o 
  -7   4   8      311.19      310.99     21.15 o 
  -6   4   8      277.77      291.31     15.58 o 
  -5   4   8      215.07      189.69     12.02 o 
  -4   4   8      403.82      422.77     18.01 o 
  -3   4   8      758.95      786.35     15.02 o 
  -2   4   8      191.70      203.59      8.16 o 
  -1   4   8       58.46       67.39      7.10 o 
   0   4   8      897.07      863.37     21.78 o 
   1   4   8      259.37      272.32     19.77 o 
   2   4   8      351.15      347.27     70.30 o 
   3   4   8      240.91      216.44     20.64 o 
  -8   5   8        0.00        4.69      6.64 o 
  -7   5   8       59.31       68.98      9.29 o 
  -6   5   8       24.56       28.42      6.57 o 
  -5   5   8      506.20      525.93     17.21 o 
  -4   5   8      108.23      117.00      7.62 o 
  -3   5   8      350.59      358.46     12.35 o 
  -2   5   8      277.56      270.16     11.67 o 
  -1   5   8      437.02      418.79     17.19 o 
   0   5   8      611.26      567.52     17.59 o 
   1   5   8       60.97       46.52     26.59 o 
   2   5   8       27.83       34.24      9.65 o 
   3   5   8       74.65       68.67     13.26 o 
  -8   6   8      172.64      163.91     13.51 o 
  -7   6   8      101.84      114.77     11.01 o 
  -6   6   8       27.50       18.10      6.16 o 
  -5   6   8      255.36      258.06     12.49 o 
  -4   6   8      353.58      362.45     15.30 o 
  -3   6   8      186.29      191.11     11.29 o 
  -2   6   8        5.67        3.90      3.90 o 
  -1   6   8       52.74       50.94      8.21 o 
   0   6   8      370.78      392.88     17.32 o 
   1   6   8      125.48      155.57     16.68 o 
   2   6   8       68.41       72.44     17.87 o 
   3   6   8      734.16      636.65     43.94 o 
  -7   7   8       30.03       25.47      8.89 o 
  -6   7   8       25.60       23.09     13.85 o 
  -5   7   8      117.65      107.55      9.97 o 
  -4   7   8       58.26       49.28      7.37 o 
  -3   7   8      157.34      168.04      8.85 o 
  -2   7   8        3.83        6.29      4.14 o 
  -1   7   8       45.67       54.11      8.42 o 
   0   7   8       38.00       38.36      6.77 o 
   1   7   8      216.71      176.82     18.32 o 
   2   7   8      238.25      267.29     23.03 o 
   3   7   8        4.53        2.71     12.20 o 
  -7   8   8       41.85       46.75      8.66 o 
  -6   8   8       34.69       26.29      8.30 o 
  -5   8   8      440.95      406.88     17.40 o 
  -4   8   8      270.42      265.40     14.05 o 
  -3   8   8      421.05      439.35     14.07 o 
  -2   8   8        4.76        1.18      4.11 o 
  -1   8   8      460.14      474.29     19.44 o 
   0   8   8      742.13      753.39     21.79 o 
   1   8   8      292.84      311.52     23.37 o 
   2   8   8      252.10      228.73     22.89 o 
   3   8   8      247.17      183.69     33.87 o 
  -7   9   8        2.09        1.61      6.66 o 
  -6   9   8       22.50       17.54      6.94 o 
  -5   9   8       15.02       18.82      9.15 o 
  -4   9   8      616.74      589.34     18.46 o 
  -3   9   8        2.19        1.32      4.39 o 
  -2   9   8       94.00       92.67      8.11 o 
  -1   9   8       16.32       19.77      7.35 o 
   0   9   8        6.60       -0.52      5.33 o 
   1   9   8       47.32       62.97     29.26 o 
   2   9   8      119.42      124.15     16.70 o 
   3   9   8        1.65        3.13      9.36 o 
  -7  10   8       55.27       48.34      9.19 o 
  -6  10   8      205.20      225.97     14.65 o 
  -5  10   8      427.22      419.13     17.46 o 
  -4  10   8      763.75      761.71     21.37 o 
  -3  10   8      548.95      561.88     16.35 o 
  -2  10   8     1003.31     1023.20     22.14 o 
  -1  10   8      154.68      157.79     13.58 o 
   0  10   8      752.14      715.90     21.30 o 
   1  10   8      505.97      471.74     21.46 o 
   2  10   8      474.60      449.99     29.96 o 
  -7  11   8        7.55        1.32      6.97 o 
  -6  11   8        0.02        1.46      6.37 o 
  -5  11   8       74.80       73.21      9.26 o 
  -4  11   8       31.66       27.82      9.57 o 
  -3  11   8       14.96       17.67      5.58 o 
  -2  11   8      173.62      189.38     11.38 o 
  -1  11   8        6.99       -5.82      5.82 o 
   0  11   8       20.35       20.22      6.76 o 
   1  11   8        0.41        4.32      6.67 o 
   2  11   8        5.23        9.58      9.34 o 
  -6  12   8      246.57      253.87     15.98 o 
  -5  12   8      467.08      488.28     18.33 o 
  -4  12   8      158.55      168.49     12.16 o 
  -3  12   8      813.06      793.92     27.10 o 
  -2  12   8     1087.78     1061.57     23.27 o 
  -1  12   8      502.83      507.13     24.57 o 
   0  12   8      429.93      450.48     19.44 o 
   1  12   8      440.96      412.43     19.65 o 
   2  12   8      396.67      362.44     27.19 o 
  -6  13   8        7.32       -2.07      6.94 o 
  -5  13   8        4.81       11.21      6.80 o 
  -4  13   8       32.97       38.32      9.56 o 
  -3  13   8       36.51       44.79      8.04 o 
  -2  13   8      246.76      224.14     14.59 o 
  -1  13   8        1.22       -1.29      6.90 o 
   0  13   8        1.05        6.79      7.04 o 
   1  13   8       48.16       33.07      9.55 o 
   2  13   8        0.43        8.79      9.72 o 
  -6  14   8      107.33       92.93     11.25 o 
  -5  14   8       92.32       90.02     11.93 o 
  -4  14   8       12.30       14.03      8.78 o 
  -3  14   8      591.04      659.20     21.30 o 
  -2  14   8      667.96      677.36     19.34 o 
  -1  14   8      288.29      260.11     18.51 o 
   0  14   8       77.10       79.06     10.37 o 
   1  14   8      319.66      308.69     20.38 o 
  -5  15   8       27.41       27.70      8.39 o 
  -4  15   8       11.98        2.97      7.48 o 
  -3  15   8       16.70       13.16      6.98 o 
  -2  15   8      107.66      117.69     13.66 o 
  -1  15   8       22.25       15.43     11.63 o 
   0  15   8       36.53       32.52      8.27 o 
   1  15   8        5.91       12.39      7.79 o 
  -5  16   8        1.95       -2.57      7.63 o 
  -4  16   8        4.18        1.61      7.59 o 
  -3  16   8      188.00      213.17     15.12 o 
  -2  16   8      603.94      622.25     21.46 o 
  -1  16   8       15.35        7.54      8.23 o 
   0  16   8        9.20        9.09      7.36 o 
  -4  17   8        0.08       -5.80      7.84 o 
  -3  17   8       48.97       50.58      9.50 o 
  -2  17   8        4.90        8.78     10.10 o 
  -1  17   8        3.27       -2.60      8.08 o 
   0  17   8       28.81       26.14      8.91 o 
  -3  18   8      216.15      207.23     15.44 o 
  -2  18   8      154.59      174.02     14.34 o 
  -1  18   8        4.05       10.14      8.37 o 
  -7   1   9      485.33      466.15     16.27 o 
  -6   1   9      170.13      151.15     10.77 o 
  -5   1   9      248.25      262.37     12.98 o 
  -4   1   9      587.55      589.55     14.93 o 
  -3   1   9       91.27      107.62      5.95 o 
  -2   1   9     1390.13     1390.88     21.03 o 
  -1   1   9      823.95      782.30     20.85 o 
   0   1   9     1502.63     1335.93     41.30 o 
   1   1   9      577.17      594.65     27.38 o 
   2   1   9      370.32      351.51     25.46 o 
  -7   2   9        1.09        5.45      5.50 o 
  -6   2   9       92.74       95.33      8.91 o 
  -5   2   9       93.90      102.00     10.98 o 
  -4   2   9       12.10        4.70      4.00 o 
  -3   2   9       39.61       42.14      4.28 o 
  -2   2   9      258.41      285.01     11.20 o 
  -1   2   9      432.09      422.54     16.03 o 
   0   2   9        8.67       23.47      8.22 o 
   1   2   9       76.83       71.05     12.52 o 
   2   2   9        0.37        3.66      8.60 o 
  -7   3   9      347.97      331.24     15.70 o 
  -6   3   9       58.54       53.83      9.77 o 
  -5   3   9      289.61      288.02     15.32 o 
  -4   3   9       21.94       29.18      5.65 o 
  -3   3   9      194.56      204.82     14.74 o 
  -2   3   9      111.10      137.03      7.99 o 
  -1   3   9     1253.95     1325.63     28.72 o 
   0   3   9      405.88      383.38     22.63 o 
   1   3   9      597.69      603.69     35.83 o 
   2   3   9        9.36       17.07     10.11 o 
  -7   4   9       24.57       25.95      7.37 o 
  -6   4   9       13.13        9.82      5.94 o 
  -5   4   9      233.05      210.83     16.42 o 
  -4   4   9       99.59      101.87      7.58 o 
  -3   4   9        0.20        3.94      4.05 o 
  -2   4   9      135.61      145.79     18.68 o 
  -1   4   9       78.99       66.93      9.65 o 
   0   4   9       19.34       27.03      7.75 o 
   1   4   9       98.53       89.81     19.56 o 
   2   4   9       15.54       18.11     14.37 o 
  -7   5   9      181.36      194.53     20.69 o 
  -6   5   9      240.12      233.59     17.25 o 
  -5   5   9      414.15      432.09     15.19 o 
  -4   5   9       36.01       42.73      5.86 o 
  -3   5   9       16.05        8.30      4.22 o 
  -2   5   9      420.86      458.58     16.47 o 
  -1   5   9      346.99      398.95     20.10 o 
   0   5   9      597.27      646.87     23.77 o 
   1   5   9      401.07      477.42     25.70 o 
   2   5   9       12.39        8.31     12.67 o 
  -7   6   9       21.25       13.35      6.95 o 
  -6   6   9       25.15       21.76      6.26 o 
  -5   6   9        4.77       -3.83      4.84 o 
  -4   6   9        8.76        5.75      4.94 o 
  -3   6   9       31.05       40.29      6.36 o 
  -2   6   9        5.89        4.93      5.35 o 
  -1   6   9        0.02        0.81      5.60 o 
   0   6   9      104.30      107.05     11.83 o 
   1   6   9        3.62        1.97      7.59 o 
   2   6   9        3.64       12.10      9.21 o 
  -7   7   9       61.56       58.96      9.26 o 
  -6   7   9      635.64      651.28     24.64 o 
  -5   7   9      536.23      511.20     18.24 o 
  -4   7   9       58.94       61.25      7.48 o 
  -3   7   9        3.33       -0.93      4.26 o 
  -2   7   9     1634.18     1580.69     32.05 o 
  -1   7   9      593.92      573.02     21.72 o 
   0   7   9      415.90      479.90     24.68 o 
   1   7   9      103.85       99.23     15.02 o 
   2   7   9      270.22      258.05     28.30 o 
  -7   8   9       33.88       28.20      9.82 o 
  -6   8   9       46.85       43.80      8.28 o 
  -5   8   9       43.64       47.78     11.63 o 
  -4   8   9        2.56       -5.22      5.22 o 
  -3   8   9        1.42        3.49      4.86 o 
  -2   8   9       46.47       50.36      7.95 o 
  -1   8   9      129.80      133.28     11.27 o 
   0   8   9       91.43       94.35     11.97 o 
   1   8   9       34.15       18.88     13.35 o 
   2   8   9        3.23       -4.40      8.78 o 
  -7   9   9       93.10       87.65     10.76 o 
  -6   9   9      240.42      236.92     16.62 o 
  -5   9   9      393.49      402.67     19.13 o 
  -4   9   9       62.34       83.39      9.51 o 
  -3   9   9      325.45      347.70     14.70 o 
  -2   9   9      862.29      873.96     23.80 o 
  -1   9   9      407.20      380.09     18.46 o 
   0   9   9      151.35      140.36     24.50 o 
   1   9   9      565.99      487.51     26.59 o 
  -6  10   9        0.79       -6.31      6.31 o 
  -5  10   9       78.88       84.82     10.74 o 
  -4  10   9        2.48        3.46      6.54 o 
  -3  10   9       20.77       12.79      5.80 o 
  -2  10   9        0.16       10.50      6.37 o 
  -1  10   9       95.70      110.07     11.68 o 
   0  10   9       47.33       59.43     10.77 o 
   1  10   9       32.10       29.07     11.65 o 
  -6  11   9       40.98       50.70      9.65 o 
  -5  11   9      265.46      260.48     15.79 o 
  -4  11   9       68.93       61.67     10.31 o 
  -3  11   9      294.48      300.89     23.62 o 
  -2  11   9      388.42      394.70     22.40 o 
  -1  11   9      134.10      131.67     11.90 o 
   0  11   9       78.90       75.65     11.14 o 
   1  11   9      445.71      440.01     30.33 o 
  -6  12   9        3.38        2.07      7.25 o 
  -5  12   9        7.12        1.33     11.33 o 
  -4  12   9       31.73       41.15      9.57 o 
  -3  12   9        1.91        1.28      5.72 o 
  -2  12   9        1.00        5.52      7.79 o 
  -1  12   9       16.15       15.16      7.00 o 
   0  12   9        0.01       -5.98      5.98 o 
  -5  13   9      191.70      179.81     16.36 o 
  -4  13   9      313.82      342.16     21.30 o 
  -3  13   9      166.40      180.83     12.36 o 
  -2  13   9      345.17      345.43     21.83 o 
  -1  13   9      102.95       89.12     10.91 o 
   0  13   9      163.78      168.12     19.41 o 
  -5  14   9        7.83        7.42      8.54 o 
  -4  14   9       55.91       56.86      9.76 o 
  -3  14   9       59.67       58.18      9.58 o 
  -2  14   9        2.83       -3.76      7.84 o 
  -1  14   9        0.48       -2.47      6.74 o 
   0  14   9        8.33       13.23      7.62 o 
  -4  15   9      404.07      420.97     21.17 o 
  -3  15   9       40.10       26.94      8.40 o 
  -2  15   9      234.91      219.05     18.48 o 
  -1  15   9      155.25      181.02     14.92 o 
  -3  16   9       14.92        4.45      7.42 o 
  -2  16   9        0.30        0.53      8.84 o 
  -7   0  10       18.82        8.48      9.73 o 
  -6   0  10       21.47       14.28      8.54 o 
  -5   0  10       13.30        0.53      7.35 o 
  -4   0  10      124.11      147.58     15.28 o 
  -3   0  10       86.24       99.97      9.40 o 
  -2   0  10      337.94      363.55     18.73 o 
  -1   0  10      599.17      637.13     27.70 o 
   0   0  10      236.51      328.73     33.79 o 
   1   0  10       33.15       23.24     15.31 o 
  -7   1  10       30.03       20.17      7.50 o 
  -6   1  10        8.63        9.89      6.00 o 
  -5   1  10        5.70        6.77      4.86 o 
  -4   1  10       73.53       71.16      7.01 o 
  -3   1  10       47.16       47.00      4.80 o 
  -2   1  10       22.16       16.79      4.94 o 
  -1   1  10       35.42       33.61      6.70 o 
   0   1  10       49.72       60.47     11.84 o 
   1   1  10        3.99        6.42      8.51 o 
  -7   2  10       41.29       41.41      7.76 o 
  -6   2  10        2.31        0.48      5.25 o 
  -5   2  10       33.20       32.93      6.15 o 
  -4   2  10      553.68      564.03     15.10 o 
  -3   2  10      262.55      262.45     10.71 o 
  -2   2  10      442.07      463.59     17.44 o 
  -1   2  10      958.94      981.89     25.36 o 
   0   2  10      140.06      139.73     16.39 o 
   1   2  10      112.43      106.41     16.61 o 
  -7   3  10       35.54       28.97      7.60 o 
  -6   3  10       88.84      110.63     10.58 o 
  -5   3  10        3.21        6.05      4.69 o 
  -4   3  10       64.21       74.90      6.82 o 
  -3   3  10      114.81      102.41      7.27 o 
  -2   3  10        0.21        3.39      8.33 o 
  -1   3  10       12.52       12.01      7.23 o 
   0   3  10      206.01      226.80     21.96 o 
   1   3  10        0.22       -1.57     13.08 o 
  -6   4  10       10.51       11.25      5.83 o 
  -5   4  10       62.04       80.55      8.82 o 
  -4   4  10     1361.15     1393.38     25.31 o 
  -3   4  10      856.68      875.76     19.03 o 
  -2   4  10      604.16      557.27     28.04 o 
  -1   4  10      760.02      740.55     26.58 o 
   0   4  10      303.28      312.38     46.75 o 
   1   4  10      298.30      367.14     28.71 o 
  -6   5  10       28.17       25.48      6.63 o 
  -5   5  10       31.55       37.10      6.77 o 
  -4   5  10       34.35       36.91      6.22 o 
  -3   5  10      158.21      162.12     10.71 o 
  -2   5  10       55.71       66.89     12.83 o 
  -1   5  10        0.00       -0.33      6.45 o 
   0   5  10        0.08        2.34      8.84 o 
   1   5  10       19.92       28.30     11.16 o 
  -6   6  10       31.81       27.55      7.33 o 
  -5   6  10       33.69       35.36      7.83 o 
  -4   6  10      770.08      797.69     20.73 o 
  -3   6  10     1033.27     1011.96     23.16 o 
  -2   6  10      559.81      609.69     35.85 o 
  -1   6  10      230.34      222.84     17.03 o 
   0   6  10      110.92       85.56     17.19 o 
  -6   7  10        0.13        6.02      6.78 o 
  -5   7  10      150.49      165.01     13.04 o 
  -4   7  10        6.08        5.11      5.58 o 
  -3   7  10       36.04       42.20      7.14 o 
  -2   7  10       30.60       36.15      8.99 o 
  -1   7  10       41.39       39.77      9.41 o 
   0   7  10        0.55        2.70      7.52 o 
  -6   8  10       53.70       70.77      9.99 o 
  -5   8  10       10.28       23.84      9.76 o 
  -4   8  10      420.07      475.02     17.74 o 
  -3   8  10      478.96      471.32     16.61 o 
  -2   8  10      157.66      186.10     15.76 o 
  -1   8  10      150.58      106.39     12.49 o 
   0   8  10       38.55       44.75      9.77 o 
  -6   9  10        1.13       -0.60      7.14 o 
  -5   9  10      121.23      130.52     16.58 o 
  -4   9  10       13.90        7.46      5.71 o 
  -3   9  10       14.65        6.82      8.58 o 
  -2   9  10       49.38       55.24     10.74 o 
  -1   9  10      114.18      118.51     13.36 o 
   0   9  10      103.01       94.66     12.69 o 
  -5  10  10       40.55       42.16     10.44 o 
  -4  10  10      200.51      194.42     15.26 o 
  -3  10  10       92.13      100.87      9.71 o 
  -2  10  10      161.77      144.81     15.15 o 
  -1  10  10      300.46      297.10     20.07 o 
  -5  11  10        0.69        7.46      8.11 o 
  -4  11  10        4.07       10.88      7.03 o 
  -3  11  10       17.19        9.22      6.49 o 
  -2  11  10       41.42       43.36     10.46 o 
  -1  11  10        1.67       -6.92      6.92 o 
  -4  12  10      114.05      113.38     13.08 o 
  -3  12  10       64.30       70.19      9.08 o 
  -2  12  10      144.99      135.69     15.57 o 
  -3  13  10        3.15        6.71      6.51 o 
  -5   1  11       70.34       77.28      8.84 o 
  -4   1  11      601.15      651.20     19.37 o 
  -3   1  11      644.90      684.98     31.13 o 
  -2   1  11        7.08        2.58      6.25 o 
  -1   1  11      212.05      231.58     21.90 o 
  -5   2  11       24.09       17.59      5.68 o 
  -4   2  11       19.22       27.61      5.86 o 
  -3   2  11        0.27       19.27      9.27 o 
  -2   2  11        9.18        4.83      6.38 o 
  -1   2  11       41.13       52.69     12.28 o 
  -5   3  11      197.85      185.67     11.34 o 
  -4   3  11      614.50      618.36     16.92 o 
  -3   3  11      228.49      215.41     20.76 o 
  -2   3  11      100.31       87.52     10.50 o 
  -1   3  11      220.19      206.46     16.94 o 
  -5   4  11       51.15       50.34      7.14 o 
  -4   4  11        5.85       10.72      5.52 o 
  -3   4  11       32.91       37.53     16.10 o 
  -2   4  11       10.39       20.40      8.30 o 
  -1   4  11       19.79       18.00      8.44 o 
  -5   5  11      499.54      516.50     22.61 o 
  -4   5  11      422.39      476.12     16.18 o 
  -3   5  11      384.64      389.14     27.48 o 
  -2   5  11      104.38       89.43     12.11 o 
  -1   5  11      309.05      286.68     20.18 o 
  -5   6  11       11.22       14.78      7.47 o 
  -4   6  11        1.91        7.64      6.29 o 
  -3   6  11       39.85       22.59     16.25 o 
  -2   6  11       21.94       28.90      9.03 o 
  -4   7  11      291.07      286.57     17.48 o 
  -3   7  11      320.01      360.79     22.46 o 
  -2   7  11      112.06      124.47     21.06 o 
  -3   8  11        1.99       -1.25      8.11 o 
                                                 
